# Supplementary material for: Complexity of the Mycoplasma fermentans M64 Genome and Metabolic Essentiality and Diversity among Mycoplasmas
Source: PLoS One. 2012 Apr 3;7(4):e32940. doi: 10.1371/journal.pone.0032940 (PMC3317919; doi:10.1371/journal.pone.0032940)
Supplement: Table S1 — Unique and common genes of the M. fermentans strains M64, JER, and PG18. (XLSX) [file pone.0032940.s009.xlsx]

## Sheet: S1
	Predicted proteins of M. fermentans M64								Predicted proteins of M. fermentans JER								Predicted proteins of M. fermentans PG18
Number	1050								797								893
	M64-specific proteins		Proteins whose homologs also exist in JER		Proteins whose homologs also exist in PG18		Proteins whose homologs exist in JER and PG18		JER-specific proteins		Proteins whose homologs also exist in M64		Proteins whose homologs also exist in PG18		Proteins whose homologs exist in M64 and PG18		PG18-specific proteins		Proteins whose homologs also exist in M64		Proteins whose homologs also exist in JER		Proteins whose homologs exist in M64 and JER
Number	83		12		118		837		17		12		6		762		11		63		10		809
Locus/Product	MfeM64YM_0005	hypothetical protein	MfeM64YM_0026	hypothetical protein	MfeM64YM_0012	hypothetical protein	MfeM64YM_0001	chromosomal replication initiator protein dnaa	MFE_00120	hypothetical protein	MFE_00340	hypothetical protein	MFE_00080	hypothetical protein	MFE_00010	chromosomal replication initiator protein	MBIO_0062	hypothetical protein	MBIO_0007	hypothetical protein	MBIO_0107	hypothetical protein	MBIO_0001	hypothetical protein
	MfeM64YM_0013	hypothetical protein	MfeM64YM_0084	hypothetical protein	MfeM64YM_0014	hypothetical protein	MfeM64YM_0002	DNA polymerase iii beta subunit	MFE_00130	hypothetical protein	MFE_00860	hypothetical protein	MFE_02210	hypothetical protein	MFE_00020	DNA-directed DNA polymerase	MBIO_0072	hypothetical protein	MBIO_0008	hypothetical protein	MBIO_0108	hypothetical protein	MBIO_0002	hypothetical protein
	MfeM64YM_0024	hypothetical protein	MfeM64YM_0110	hypothetical protein	MfeM64YM_0022	hypothetical protein	MfeM64YM_0003	s4-like RNA-binding protein	MFE_00300	DNA or RNA helicase of superfamily II	MFE_02060	hypothetical protein	MFE_03510	amino acid permease	MFE_00030	hypothetical protein	MBIO_0356	hypothetical protein	MBIO_0009	hypothetical protein	MBIO_0120	hypothetical protein	MBIO_0003	hypothetical protein
	MfeM64YM_0027	hypothetical protein	MfeM64YM_0226	hypothetical protein	MfeM64YM_0025	hypothetical protein	MfeM64YM_0004	hypothetical protein	MFE_00310	Type III site-specific deoxyribonuclease	MFE_02880	hypothetical protein	MFE_03520	hypothetical protein	MFE_00040	hypothetical protein	MBIO_0379	hypothetical protein	MBIO_0010	hypothetical protein	MBIO_0229	hypothetical protein	MBIO_0004	hypothetical protein
	MfeM64YM_0041	hypothetical protein	MfeM64YM_0240	hypothetical protein	MfeM64YM_0073	hypothetical protein	MfeM64YM_0006	hypothetical protein	MFE_00320	hypothetical protein	MFE_02920	hypothetical protein	MFE_06650	hypothetical protein	MFE_00050	hypothetical protein	MBIO_0413	hypothetical protein	MBIO_0011	hypothetical protein	MBIO_0311	hypothetical protein	MBIO_0005	hypothetical protein
	MfeM64YM_0054	hypothetical protein	MfeM64YM_0260	hypothetical protein	MfeM64YM_0091	hypothetical protein	MfeM64YM_0007	deoxycytidylate deaminase protein	MFE_00640	hypothetical protein	MFE_04570	hypothetical protein	MFE_07660	50S ribosomal protein L33	MFE_00060	dCMP deaminase	MBIO_0453	hypothetical protein	MBIO_0012	hypothetical protein	MBIO_0387	hypothetical protein	MBIO_0006	hypothetical protein
	MfeM64YM_0076	hypothetical protein	MfeM64YM_0472	hypothetical protein	MfeM64YM_0112	hypothetical protein	MfeM64YM_0008	degv-like protein	MFE_02370	hypothetical protein	MFE_04860	hypothetical protein			MFE_00070	degV-like protein	MBIO_0675	hypothetical protein	MBIO_0013	hypothetical protein	MBIO_0598	hypothetical protein	MBIO_0018	hypothetical protein
	MfeM64YM_0090	hypothetical protein	MfeM64YM_0637	hypothetical protein	MfeM64YM_0143	aspartyl/glutamyl-tRNA(asn/gln) amidotransferase subunit b	MfeM64YM_0010	tyrosyl-tRNA synthetase	MFE_02500	hypothetical protein	MFE_04890	hypothetical protein			MFE_00090	tyrosine--tRNA ligase	MBIO_0803	hypothetical protein	MBIO_0014	hypothetical protein	MBIO_0599	hypothetical protein	MBIO_0019	hypothetical protein
	MfeM64YM_0097	hypothetical protein	MfeM64YM_0738	50S ribosomal protein l36	MfeM64YM_0242	hypothetical protein	MfeM64YM_0011	glycerol uptake facilitator protein	MFE_02900	hypothetical protein	MFE_05170	hypothetical protein			MFE_00100	glycerol uptake facilitator protein	MBIO_0832	hypothetical protein	MBIO_0015	hypothetical protein	MBIO_0672	hypothetical protein	MBIO_0022	hypothetical protein
	MfeM64YM_0127	hypothetical protein	MfeM64YM_0868	hypothetical protein	MfeM64YM_0274	hypothetical protein	MfeM64YM_0015	nh(3)-dependent nad(+) synthetase	MFE_04580	hypothetical protein	MFE_06230	50S ribosomal protein L36			MFE_00140	NAD(+) synthase (glutamine-hydrolyzing)	MBIO_0873	hypothetical protein	MBIO_0016	hypothetical protein	MBIO_0782	hypothetical protein	MBIO_0023	hypothetical protein
	MfeM64YM_0161	hypothetical protein	MfeM64YM_0914	hypothetical protein	MfeM64YM_0335	hypothetical protein	MfeM64YM_0016	hypothetical protein	MFE_04620	type I restriction modification DNA specificity domain protein	MFE_07460	hypothetical protein			MFE_00150	hypothetical protein	MBIO_0885	hypothetical protein	MBIO_0017	hypothetical protein			MBIO_0025	hypothetical protein
	MfeM64YM_0184	hypothetical protein	MfeM64YM_1067	hypothetical protein	MfeM64YM_0352	50S ribosomal protein l35	MfeM64YM_0017	hypothetical protein	MFE_04630	hypothetical protein	MFE_08720	hypothetical protein			MFE_00160	hypothetical protein			MBIO_0020	hypothetical protein			MBIO_0026	hypothetical protein
	MfeM64YM_0195	hypothetical protein			MfeM64YM_0356	transposase, mutator type	MfeM64YM_0018	d-xylulose 5-phosphate/d-fructose 6-phosphate phosphoketolase	MFE_05280	hypothetical protein					MFE_00170	xylulose-5-phosphate phosphoketolase			MBIO_0021	hypothetical protein			MBIO_0027	hypothetical protein
	MfeM64YM_0196	hypothetical protein			MfeM64YM_0371	hypothetical protein	MfeM64YM_0019	cytosine-specific methyltransferase	MFE_05960	hypothetical protein					MFE_00180	adenine/cytosine DNA methyltransferase			MBIO_0024	hypothetical protein			MBIO_0028	hypothetical protein
	MfeM64YM_0198	hypothetical protein			MfeM64YM_0374	hypothetical protein	MfeM64YM_0020	hypothetical protein	MFE_06470	hypothetical protein					MFE_00210	hypothetical protein			MBIO_0067	hypothetical protein			MBIO_0029	hypothetical protein
	MfeM64YM_0205	hypothetical protein			MfeM64YM_0375	hypothetical protein	MfeM64YM_0021	hypothetical protein	MFE_06850	hypothetical protein					MFE_00220	P29			MBIO_0071	hypothetical protein			MBIO_0030	hypothetical protein
	MfeM64YM_0207	hypothetical protein			MfeM64YM_0376	hypothetical protein	MfeM64YM_0023	lysyl-tRNA synthetase	MFE_08080	hypothetical protein					MFE_00330	lysyl-tRNA synthetase			MBIO_0092	hypothetical protein			MBIO_0031	hypothetical protein
	MfeM64YM_0211	hypothetical protein			MfeM64YM_0378	hypothetical protein	MfeM64YM_0028	hypothetical protein							MFE_00350	phosphotriesterase family protein			MBIO_0114	hypothetical protein			MBIO_0032	hypothetical protein
	MfeM64YM_0222	hypothetical protein			MfeM64YM_0379	hypothetical protein	MfeM64YM_0029	transport protein sgat							MFE_00360	transport protein			MBIO_0115	hypothetical protein			MBIO_0033	hypothetical protein
	MfeM64YM_0228	hypothetical protein			MfeM64YM_0380	hypothetical protein	MfeM64YM_0030	pentitol phosphotransferase enzyme ii, b component							MFE_00370	protein-N(pi)-phosphohistidine--sugar phosphotransferase			MBIO_0116	hypothetical protein			MBIO_0034	hypothetical protein
	MfeM64YM_0258	hypothetical protein			MfeM64YM_0383	hypothetical protein	MfeM64YM_0031	PTS system, iia component							MFE_00380	protein-N(pi)-phosphohistidine--sugar phosphotransferase			MBIO_0118	hypothetical protein			MBIO_0035	hypothetical protein
	MfeM64YM_0289	hypothetical protein			MfeM64YM_0384	hypothetical protein	MfeM64YM_0032	3-hexulose-6-phosphate synthase							MFE_00390	3-dehydro-L-gulonate-6-phosphate decarboxylase			MBIO_0119	hypothetical protein			MBIO_0036	hypothetical protein
	MfeM64YM_0326	hypothetical protein			MfeM64YM_0386	piwi protein	MfeM64YM_0033	hexulose-6-phosphate isomerase							MFE_00400	L-ribulose-5-phosphate 3-epimerase			MBIO_0124	hypothetical protein			MBIO_0037	hypothetical protein
	MfeM64YM_0350	hypothetical protein			MfeM64YM_0387	hypothetical protein	MfeM64YM_0034	sugar isomerase sgae							MFE_00410	L-ribulose-5-phosphate 4-epimerase			MBIO_0139	hypothetical protein			MBIO_0038	hypothetical protein
	MfeM64YM_0361	hypothetical protein			MfeM64YM_0389	hypothetical protein	MfeM64YM_0035	hypothetical protein							MFE_00420	hydrolase			MBIO_0187	hypothetical protein			MBIO_0039	hypothetical protein
	MfeM64YM_0366	hypothetical protein			MfeM64YM_0390	hypothetical protein	MfeM64YM_0036	hypothetical protein							MFE_00430	hypothetical protein			MBIO_0239	hypothetical protein			MBIO_0040	hypothetical protein
	MfeM64YM_0381	hypothetical protein			MfeM64YM_0391	hypothetical protein	MfeM64YM_0037	hypothetical protein							MFE_00440	hypothetical protein			MBIO_0279	hypothetical protein			MBIO_0041	hypothetical protein
	MfeM64YM_0388	hypothetical protein			MfeM64YM_0392	hypothetical protein	MfeM64YM_0039	hypothetical protein							MFE_00450	protein-N(pi)-phosphohistidine--sugar phosphotransferase			MBIO_0312	hypothetical protein			MBIO_0042	hypothetical protein
	MfeM64YM_0417	hypothetical protein			MfeM64YM_0444	hypothetical protein	MfeM64YM_0040	PTS system, glucose-specific iiabc component							MFE_00460	lipoate-protein ligase A			MBIO_0373	hypothetical protein			MBIO_0043	hypothetical protein
	MfeM64YM_0425	hypothetical protein			MfeM64YM_0445	hypothetical protein	MfeM64YM_0042	lipoate-protein ligase a							MFE_00470	triacyl glycerol lipase			MBIO_0390	hypothetical protein			MBIO_0044	hypothetical protein
	MfeM64YM_0429	hypothetical protein			MfeM64YM_0446	hypothetical protein	MfeM64YM_0043	triacylglycerol lipase							MFE_00480	glycosyl transferase			MBIO_0403	hypothetical protein			MBIO_0045	hypothetical protein
	MfeM64YM_0438	hypothetical protein			MfeM64YM_0447	hypothetical protein	MfeM64YM_0044	hypothetical protein							MFE_00490	UDP-glucose 4-epimerase			MBIO_0476	hypothetical protein			MBIO_0046	hypothetical protein
	MfeM64YM_0452	hypothetical protein			MfeM64YM_0449	hypothetical protein	MfeM64YM_0045	udp-glucose 4-epimerase							MFE_00500	hypothetical protein			MBIO_0486	hypothetical protein			MBIO_0047	hypothetical protein
	MfeM64YM_0457	hypothetical protein			MfeM64YM_0450	hypothetical protein	MfeM64YM_0046	hypothetical protein							MFE_00520	glycosyltransferase			MBIO_0487	hypothetical protein			MBIO_0048	hypothetical protein
	MfeM64YM_0466	hypothetical protein			MfeM64YM_0451	hypothetical protein	MfeM64YM_0047	putative transposase							MFE_00530	hypothetical protein			MBIO_0489	hypothetical protein			MBIO_0049	hypothetical protein
	MfeM64YM_0484	hypothetical protein			MfeM64YM_0454	hypothetical protein	MfeM64YM_0048	hypothetical protein							MFE_00540	hypothetical protein			MBIO_0491	hypothetical protein			MBIO_0050	hypothetical protein
	MfeM64YM_0491	hypothetical protein			MfeM64YM_0455	hypothetical protein	MfeM64YM_0049	hypothetical protein							MFE_00560	ABC transporter ATP-binding protein			MBIO_0495	hypothetical protein			MBIO_0051	hypothetical protein
	MfeM64YM_0495	hypothetical protein			MfeM64YM_0456	hypothetical protein	MfeM64YM_0050	bifunctional protein glmu							MFE_00570	hypothetical protein			MBIO_0552	hypothetical protein			MBIO_0052	hypothetical protein
	MfeM64YM_0513	hypothetical protein			MfeM64YM_0458	hypothetical protein	MfeM64YM_0051	transposase							MFE_00580	hypothetical protein			MBIO_0553	hypothetical protein			MBIO_0053	hypothetical protein
	MfeM64YM_0553	hypothetical protein			MfeM64YM_0459	hypothetical protein	MfeM64YM_0052	transposase							MFE_00590	hypothetical protein			MBIO_0554	hypothetical protein			MBIO_0054	hypothetical protein
	MfeM64YM_0559	hypothetical protein			MfeM64YM_0460	hypothetical protein	MfeM64YM_0053	abc transporter ATP-binding protein							MFE_00600	hypothetical protein			MBIO_0555	hypothetical protein			MBIO_0055	hypothetical protein
	MfeM64YM_0561	hypothetical protein			MfeM64YM_0461	hypothetical protein	MfeM64YM_0055	hypothetical protein							MFE_00610	cell division protein			MBIO_0556	hypothetical protein			MBIO_0056	hypothetical protein
	MfeM64YM_0571	type i restriction-modification system, s subunit			MfeM64YM_0470	hypothetical protein	MfeM64YM_0056	hypothetical protein							MFE_00620	hypothetical protein			MBIO_0557	hypothetical protein			MBIO_0057	hypothetical protein
	MfeM64YM_0572	integrase			MfeM64YM_0557	hypothetical protein	MfeM64YM_0057	hypothetical protein							MFE_00630	conserved hypothetical ATP binding protein			MBIO_0558	hypothetical protein			MBIO_0058	hypothetical protein
	MfeM64YM_0577	hypothetical protein			MfeM64YM_0568	hypothetical protein	MfeM64YM_0058	cell division protein ftsy							MFE_00650	ribosome-binding factor A			MBIO_0560	hypothetical protein			MBIO_0059	hypothetical protein
	MfeM64YM_0589	hypothetical protein			MfeM64YM_0569	hypothetical protein	MfeM64YM_0059	hypothetical protein							MFE_00660	transcriptional regulator			MBIO_0561	hypothetical protein			MBIO_0060	hypothetical protein
	MfeM64YM_0590	hypothetical protein			MfeM64YM_0570	hypothetical protein	MfeM64YM_0060	putative aaa+ superfamily atpase							MFE_00670	30S ribosomal protein S16			MBIO_0562	hypothetical protein			MBIO_0061	hypothetical protein
	MfeM64YM_0602	hypothetical protein			MfeM64YM_0573	hypothetical protein	MfeM64YM_0061	hypothetical protein							MFE_00680	tRNA (guanine-N(1)-)-methyltransferase			MBIO_0564	hypothetical protein			MBIO_0063	hypothetical protein
	MfeM64YM_0644	hypothetical protein			MfeM64YM_0574	type i restriction-modification system, s subunit, putative	MfeM64YM_0062	transcriptional regulator, rpir family							MFE_00690	50S ribosomal protein L19			MBIO_0565	hypothetical protein			MBIO_0064	hypothetical protein
	MfeM64YM_0672	hypothetical protein			MfeM64YM_0575	hypothetical protein	MfeM64YM_0063	putative 30S ribosomal protein s16							MFE_00700	hypothetical protein			MBIO_0566	hypothetical protein			MBIO_0065	hypothetical protein
	MfeM64YM_0694	hypothetical protein			MfeM64YM_0578	hypothetical protein	MfeM64YM_0064	tRNA (guanine-n(1)-)-methyltransferase							MFE_00710	hypothetical protein			MBIO_0615	hypothetical protein			MBIO_0066	hypothetical protein
	MfeM64YM_0718	hypothetical protein			MfeM64YM_0579	c-5 cytosine-specific DNA methylase	MfeM64YM_0065	50S ribosomal protein l19							MFE_00720	glucose inhibited division protein A			MBIO_0616	hypothetical protein			MBIO_0068	hypothetical protein
	MfeM64YM_0733	hypothetical protein			MfeM64YM_0580	hypothetical protein	MfeM64YM_0066	hypothetical protein							MFE_00740	mgpA-like protein			MBIO_0627	hypothetical protein			MBIO_0069	hypothetical protein
	MfeM64YM_0743	hypothetical protein			MfeM64YM_0581	hypothetical protein	MfeM64YM_0067	ribosomal RNA large subunit methyltransferase h							MFE_00750	mgpA-like protein			MBIO_0628	hypothetical protein			MBIO_0070	hypothetical protein
	MfeM64YM_0763	hypothetical protein			MfeM64YM_0582	marrp	MfeM64YM_0068	tRNA uridine 5-carboxymethylaminomethyl modification enzyme mnmg							MFE_00760	hypothetical protein			MBIO_0632	hypothetical protein			MBIO_0073	hypothetical protein
	MfeM64YM_0766	hypothetical protein			MfeM64YM_0583	htpn	MfeM64YM_0069	mgpa-like protein							MFE_00770	N utilization substance protein A			MBIO_0659	hypothetical protein			MBIO_0074	hypothetical protein
	MfeM64YM_0771	hypothetical protein			MfeM64YM_0584	htpt	MfeM64YM_0070	mgpa-like protein							MFE_00780	translation initiation factor if-2			MBIO_0668	hypothetical protein			MBIO_0075	hypothetical protein
	MfeM64YM_0777	hypothetical protein			MfeM64YM_0585	hypothetical protein	MfeM64YM_0071	hypothetical protein							MFE_00790	adenine phosphoribosyltransferase (APRT)			MBIO_0669	hypothetical protein			MBIO_0076	hypothetical protein
	MfeM64YM_0780	hypothetical protein			MfeM64YM_0586	htpe	MfeM64YM_0072	n-utilization substance protein a							MFE_00800	primosomal protein			MBIO_0682	hypothetical protein			MBIO_0077	hypothetical protein
	MfeM64YM_0785	hypothetical protein			MfeM64YM_0587	htpa	MfeM64YM_0074	translation initiation factor if-2							MFE_00810	hypothetical protein			MBIO_0741	hypothetical protein			MBIO_0078	hypothetical protein
	MfeM64YM_0796	hypothetical protein			MfeM64YM_0588	htpb	MfeM64YM_0075	adenine phosphoribosyltransferase							MFE_00820	Dephospho-CoA kinase			MBIO_0825	hypothetical protein			MBIO_0079	hypothetical protein
	MfeM64YM_0801	hypothetical protein			MfeM64YM_0591	mem	MfeM64YM_0077	transposase							MFE_00830	proline dipeptidase pepQ			MBIO_0831	hypothetical protein			MBIO_0080	hypothetical protein
	MfeM64YM_0821	hypothetical protein			MfeM64YM_0594	chain length regulator (capsular polysaccharide biosynthesis)	MfeM64YM_0078	putative primosomal DNA helicase dnai							MFE_00840	ribose-5-phosphate isomerase			MBIO_0836	hypothetical protein			MBIO_0081	hypothetical protein
	MfeM64YM_0831	hypothetical protein			MfeM64YM_0596	type i restriction-modification system, s subunit	MfeM64YM_0079	hypothetical protein							MFE_00850	toxin/drug ABC transporter ATP-binding and permease protein							MBIO_0082	hypothetical protein
	MfeM64YM_0837	hypothetical protein			MfeM64YM_0598	type i restriction-modification system, r subunit	MfeM64YM_0080	dephospho-CoA kinase							MFE_00870	transcriptional regulator							MBIO_0083	hypothetical protein
	MfeM64YM_0847	hypothetical protein			MfeM64YM_0642	hypothetical protein	MfeM64YM_0081	hypothetical protein							MFE_00880	cytidine deaminase							MBIO_0084	hypothetical protein
	MfeM64YM_0852	hypothetical protein			MfeM64YM_0647	hypothetical protein	MfeM64YM_0082	ribose 5-phosphate isomerase b							MFE_00890	GTP-binding protein							MBIO_0085	hypothetical protein
	MfeM64YM_0859	hypothetical protein			MfeM64YM_0670	hypothetical protein	MfeM64YM_0083	unspecified toxin/drug abc transporter ATP-binding and permease protein							MFE_00900	Xaa-Pro aminopeptidase							MBIO_0086	hypothetical protein
	MfeM64YM_0870	hypothetical protein			MfeM64YM_0677	hypothetical protein	MfeM64YM_0085	putative metalloprotease							MFE_00910	RNA methyltransferase protein							MBIO_0087	hypothetical protein
	MfeM64YM_0884	hypothetical protein			MfeM64YM_0681	hypothetical protein	MfeM64YM_0086	cytidine deaminase							MFE_00920	hypothetical protein							MBIO_0088	hypothetical protein
	MfeM64YM_0908	hypothetical protein			MfeM64YM_0762	hypothetical protein	MfeM64YM_0087	gtp-binding protein era							MFE_00930	hypothetical protein							MBIO_0089	hypothetical protein
	MfeM64YM_0916	hypothetical protein			MfeM64YM_0792	hypothetical protein	MfeM64YM_0088	xaa-pro aminopeptidase							MFE_00940	hypothetical protein							MBIO_0090	hypothetical protein
	MfeM64YM_0928	hypothetical protein			MfeM64YM_0793	hypothetical protein	MfeM64YM_0089	tRNA (uracil-5-)-methyltransferase related enzyme							MFE_00950	N6-adenine-specific methylase							MBIO_0091	hypothetical protein
	MfeM64YM_0929	hypothetical protein			MfeM64YM_0794	hypothetical protein	MfeM64YM_0092	hypothetical protein							MFE_00960	peptide deformylase							MBIO_0093	hypothetical protein
	MfeM64YM_0940	hypothetical protein			MfeM64YM_0795	hypothetical protein	MfeM64YM_0093	hypothetical protein							MFE_00970	hypothetical protein							MBIO_0094	hypothetical protein
	MfeM64YM_0942	hypothetical protein			MfeM64YM_0797	hypothetical protein	MfeM64YM_0094	hypothetical protein							MFE_00980	topoisomerase IV, subunit B							MBIO_0095	hypothetical protein
	MfeM64YM_0948	hypothetical protein			MfeM64YM_0798	hypothetical protein	MfeM64YM_0096	hypothetical protein							MFE_00990	topoisomerase IV subunit A							MBIO_0096	hypothetical protein
	MfeM64YM_0949	hypothetical protein			MfeM64YM_0799	hypothetical protein	MfeM64YM_0098	hypothetical protein							MFE_01000	phosphoesterase							MBIO_0097	hypothetical protein
	MfeM64YM_0950	hypothetical protein			MfeM64YM_0802	hypothetical protein	MfeM64YM_0099	DNA processing protein smf							MFE_01010	COF family HAD hydrolase protein							MBIO_0098	hypothetical protein
	MfeM64YM_0960	hypothetical protein			MfeM64YM_0803	hypothetical protein	MfeM64YM_0100	hypothetical protein							MFE_01020	ribonuclease H							MBIO_0099	hypothetical protein
	MfeM64YM_0967	hypothetical protein			MfeM64YM_0804	hypothetical protein	MfeM64YM_0101	hypothetical protein							MFE_01030	chaperone protein dnaK							MBIO_0100	hypothetical protein
	MfeM64YM_0980	hypothetical protein			MfeM64YM_0806	hypothetical protein	MfeM64YM_0102	hypothetical protein							MFE_01040	ATPase							MBIO_0101	hypothetical protein
	MfeM64YM_0988	hypothetical protein			MfeM64YM_0807	hypothetical protein	MfeM64YM_0103	holliday junction ATP-dependent DNA helicase ruva							MFE_01050	phenylalanine--tRNA ligase							MBIO_0102	hypothetical protein
					MfeM64YM_0808	hypothetical protein	MfeM64YM_0104	hypothetical protein							MFE_01060	uracil-DNA glycosylase (UDG)							MBIO_0103	hypothetical protein
					MfeM64YM_0809	hypothetical protein	MfeM64YM_0105	holliday junction ATP-dependent DNA helicase ruvb							MFE_01070	phenylalanine--tRNA ligase							MBIO_0104	hypothetical protein
					MfeM64YM_0811	hypothetical protein	MfeM64YM_0106	type ii r/m system DNA methylase							MFE_01080	glycine/serine hydroxymethyltransferase							MBIO_0105	hypothetical protein
					MfeM64YM_0813	hypothetical protein	MfeM64YM_0107	hypothetical protein							MFE_01090	Na+ driven multidrug efflux pump							MBIO_0106	hypothetical protein
					MfeM64YM_0814	hypothetical protein	MfeM64YM_0108	hypothetical protein							MFE_01110	chaperone protein							MBIO_0109	hypothetical protein
					MfeM64YM_0826	cytosine-specific methyltransferase	MfeM64YM_0109	hypothetical protein							MFE_01120	hypothetical protein							MBIO_0110	hypothetical protein
					MfeM64YM_0839	hypothetical protein	MfeM64YM_0111	hypothetical protein							MFE_01130	holo-[acyl-carrier-protein] synthase							MBIO_0111	hypothetical protein
					MfeM64YM_0840	hypothetical protein	MfeM64YM_0113	hypothetical protein							MFE_01140	1-acylglycerol-3-phosphate O-acyltransferase							MBIO_0112	hypothetical protein
					MfeM64YM_0841	hypothetical protein	MfeM64YM_0114	trse-like protein							MFE_01150	segregation and condensation protein A							MBIO_0113	hypothetical protein
					MfeM64YM_0842	hypothetical protein	MfeM64YM_0115	hypothetical protein							MFE_01160	transcriptional regulator							MBIO_0117	hypothetical protein
					MfeM64YM_0844	hypothetical protein	MfeM64YM_0116	hypothetical protein							MFE_01170	Pseudouridylate synthase							MBIO_0121	hypothetical protein
					MfeM64YM_0845	hypothetical protein	MfeM64YM_0118	DNA methylase							MFE_01180	glutamyl-tRNA amidotransferase subunit C							MBIO_0122	hypothetical protein
					MfeM64YM_0846	hypothetical protein	MfeM64YM_0119	peptide deformylase							MFE_01190	glutamyl-tRNA amidotransferase subunit A							MBIO_0123	hypothetical protein
					MfeM64YM_0849	hypothetical protein	MfeM64YM_0120	hypothetical protein							MFE_01220	abortive infection protein AbiGI							MBIO_0125	hypothetical protein
					MfeM64YM_0850	hypothetical protein	MfeM64YM_0121	topoisomerase iv subunit b							MFE_01230	abortive infection protein AbiGII							MBIO_0126	hypothetical protein
					MfeM64YM_0851	hypothetical protein	MfeM64YM_0122	topoisomerase iv subunit a							MFE_01240	type II restriction enzyme							MBIO_0127	hypothetical protein
					MfeM64YM_0853	hypothetical protein	MfeM64YM_0123	phosphoesterase							MFE_01250	site-specific DNA-methyltransferase (adenine-specific)							MBIO_0128	hypothetical protein
					MfeM64YM_0854	hypothetical protein	MfeM64YM_0124	cof family had hydrolase protein							MFE_01260	ATP-dependent DNA helicase							MBIO_0129	hypothetical protein
					MfeM64YM_0855	hypothetical protein	MfeM64YM_0125	ribonuclease							MFE_01270	oligoendopeptidase F							MBIO_0130	hypothetical protein
					MfeM64YM_0856	hypothetical protein	MfeM64YM_0126	chaperone protein dnak							MFE_01280	hypothetical protein							MBIO_0131	hypothetical protein
					MfeM64YM_0922	hypothetical protein	MfeM64YM_0128	atpase, aaa family							MFE_01290	peptidylprolyl isomerase (trigger factor)							MBIO_0132	hypothetical protein
					MfeM64YM_0927	mem	MfeM64YM_0129	phenylalanyl-tRNA synthetase alpha chain							MFE_01300	spoU class tRNA/rRNA methylase							MBIO_0133	hypothetical protein
					MfeM64YM_0930	htpb	MfeM64YM_0130	uracil-DNA glycosylase							MFE_01310	tRNA/rRNA methylase							MBIO_0134	hypothetical protein
					MfeM64YM_0931	htpa	MfeM64YM_0131	phenylalanyl-tRNA synthetase beta chain							MFE_01320	hypothetical protein							MBIO_0135	hypothetical protein
					MfeM64YM_0932	htpe	MfeM64YM_0132	serine hydroxymethyltransferase							MFE_01330	GTP-binding protein							MBIO_0136	hypothetical protein
					MfeM64YM_0933	hypothetical protein	MfeM64YM_0133	hypothetical protein							MFE_01340	hypothetical protein							MBIO_0137	hypothetical protein
					MfeM64YM_0934	htpt	MfeM64YM_0134	chaperone protein dnaj							MFE_01350	ABC transporter							MBIO_0138	hypothetical protein
					MfeM64YM_0935	htpn	MfeM64YM_0135	hypothetical protein							MFE_01360	hypothetical protein							MBIO_0140	hypothetical protein
					MfeM64YM_0936	marrp	MfeM64YM_0136	holo-[acyl-carrier-protein] synthase							MFE_01370	hypothetical protein							MBIO_0141	hypothetical protein
					MfeM64YM_0937	hypothetical protein	MfeM64YM_0137	1-acyl-sn-glycerol-3-phosphate acyltransferase							MFE_01380	purine-nucleoside phosphorylase							MBIO_0142	hypothetical protein
					MfeM64YM_0938	c-5 cytosine-specific DNA methylase	MfeM64YM_0138	segregation and condensation protein a							MFE_01390	thiol peroxidase							MBIO_0143	hypothetical protein
					MfeM64YM_0939	hypothetical protein	MfeM64YM_0139	segregation and condensation protein b							MFE_01400	hypothetical protein							MBIO_0144	hypothetical protein
					MfeM64YM_1001	hypothetical protein	MfeM64YM_0140	ribosomal large subunit pseudouridine synthase c							MFE_01410	hypothetical protein							MBIO_0145	hypothetical protein
					MfeM64YM_1030	hypothetical protein	MfeM64YM_0141	glutamyl-tRNA amidotransferase subunit c							MFE_01420	GTP-binding protein							MBIO_0146	hypothetical protein
					MfeM64YM_1065	hypothetical protein	MfeM64YM_0142	glutamyl-tRNA amidotransferase subunit a							MFE_01430	cytidylate kinase							MBIO_0147	hypothetical protein
							MfeM64YM_0144	abortive infection protein abigi							MFE_01440	hypothetical protein							MBIO_0148	hypothetical protein
							MfeM64YM_0146	type ii restriction enzyme dpnii							MFE_01450	Pseudouridylate synthase							MBIO_0149	hypothetical protein
							MfeM64YM_0147	adenine-specific DNA methyltransferase							MFE_01460	nicotinate-nucleotide adenylyltransferase							MBIO_0150	hypothetical protein
							MfeM64YM_0148	ATP-dependent DNA helicase							MFE_01470	DNA-damage repair protein							MBIO_0151	hypothetical protein
							MfeM64YM_0149	oligoendopeptidase f							MFE_01480	nitrogen fixation protein							MBIO_0152	hypothetical protein
							MfeM64YM_0150	hypothetical protein							MFE_01490	nitrogen fixation protein							MBIO_0153	hypothetical protein
							MfeM64YM_0151	trigger factor							MFE_01500	glycosyltransferase							MBIO_0154	hypothetical protein
							MfeM64YM_0152	tRNA/rRNA methyltransferase							MFE_01510	licD family protein							MBIO_0155	hypothetical protein
							MfeM64YM_0153	rRNA methylase							MFE_01520	D-lactate dehydrogenase							MBIO_0156	hypothetical protein
							MfeM64YM_0154	hypothetical protein							MFE_01530	malate permease							MBIO_0157	hypothetical protein
							MfeM64YM_0155	gtp-binding protein							MFE_01540	licB							MBIO_0158	hypothetical protein
							MfeM64YM_0156	hypothetical protein							MFE_01550	choline kinase							MBIO_0159	hypothetical protein
							MfeM64YM_0157	abc transporter related protein							MFE_01560	50S ribosomal protein L13							MBIO_0160	hypothetical protein
							MfeM64YM_0158	abc transporter ATP-binding protein							MFE_01570	30S ribosomal protein S9							MBIO_0161	hypothetical protein
							MfeM64YM_0159	hypothetical protein							MFE_01590	licD family protein							MBIO_0162	hypothetical protein
							MfeM64YM_0160	hypothetical protein							MFE_01610	hypothetical protein							MBIO_0163	hypothetical protein
							MfeM64YM_0162	purine-nucleoside phosphorylase							MFE_01630	hypothetical protein							MBIO_0164	hypothetical protein
							MfeM64YM_0163	thiol peroxidase							MFE_01640	fructose-bisphosphate aldolase							MBIO_0165	hypothetical protein
							MfeM64YM_0164	hypothetical protein							MFE_01650	Micrococcal nuclease							MBIO_0166	hypothetical protein
							MfeM64YM_0165	ribonuclease bn-like family enzyme							MFE_01660	pyruvate kinase							MBIO_0167	hypothetical protein
							MfeM64YM_0166	gtp-binding protein enga							MFE_01670	hypothetical protein							MBIO_0168	hypothetical protein
							MfeM64YM_0167	cytidylate kinase							MFE_01680	GTP-binding protein							MBIO_0169	hypothetical protein
							MfeM64YM_0168	hypothetical protein							MFE_01690	pantetheine-phosphate adenylyltransferase							MBIO_0170	hypothetical protein
							MfeM64YM_0169	pseudouridine synthase							MFE_01700	acetate kinase							MBIO_0171	hypothetical protein
							MfeM64YM_0170	bidomainal protein							MFE_01710	phosphate acetyltransferase							MBIO_0172	hypothetical protein
							MfeM64YM_0171	DNA-damage repair protein mucb							MFE_01720	hypothetical protein							MBIO_0173	hypothetical protein
							MfeM64YM_0172	nitrogen fixation protein nifu							MFE_01740	methylenetetrahydrofolate dehydrogenase (NADP(+))							MBIO_0174	hypothetical protein
							MfeM64YM_0173	nitrogen fixation protein nifs							MFE_01750	valine--tRNA ligase							MBIO_0175	hypothetical protein
							MfeM64YM_0174	putative glycosyltransferase							MFE_01760	hypothetical protein							MBIO_0176	hypothetical protein
							MfeM64YM_0175	lipopolysaccharide cholinephosphotransferase licd							MFE_01770	hypothetical protein							MBIO_0177	hypothetical protein
							MfeM64YM_0176	d-lactate dehydrogenase							MFE_01780	hypothetical protein							MBIO_0178	hypothetical protein
							MfeM64YM_0177	transporter, auxin efflux carrier family							MFE_01790	hypothetical protein							MBIO_0179	hypothetical protein
							MfeM64YM_0178	hypothetical protein							MFE_01800	exodeoxyribonuclease VII							MBIO_0180	hypothetical protein
							MfeM64YM_0179	ctp:phosphocholine cytidylyltransferase/choline kinase							MFE_01810	Exonuclease VII small subunit							MBIO_0181	hypothetical protein
							MfeM64YM_0180	50S ribosomal protein l13							MFE_01820	ATP-binding helicase protein							MBIO_0182	hypothetical protein
							MfeM64YM_0181	30S ribosomal protein s9							MFE_01830	hypothetical protein							MBIO_0183	hypothetical protein
							MfeM64YM_0182	hypothetical protein							MFE_01840	oligopeptide ABC transporter							MBIO_0184	hypothetical protein
							MfeM64YM_0183	hypothetical protein							MFE_01850	oligopeptide ABC transporter							MBIO_0185	hypothetical protein
							MfeM64YM_0186	hypothetical protein							MFE_01860	oligopeptide ABC transporter							MBIO_0186	hypothetical protein
							MfeM64YM_0187	fructose-bisphosphate aldolase							MFE_01870	oligopeptide ABC transporter							MBIO_0188	hypothetical protein
							MfeM64YM_0188	putative nuclease							MFE_01880	oligopeptide transport ATP-binding protein							MBIO_0189	hypothetical protein
							MfeM64YM_0189	pyruvate kinase							MFE_01890	hypothetical protein							MBIO_0190	hypothetical protein
							MfeM64YM_0190	hypothetical protein							MFE_01900	hypothetical protein							MBIO_0191	hypothetical protein
							MfeM64YM_0191	gtp-binding protein engb							MFE_01910	hypothetical protein							MBIO_0192	hypothetical protein
							MfeM64YM_0192	phosphopantetheine adenylyltransferase							MFE_01920	aspartate--ammonia ligase							MBIO_0193	hypothetical protein
							MfeM64YM_0193	acetate kinase							MFE_01930	hypothetical protein							MBIO_0194	hypothetical protein
							MfeM64YM_0194	phosphate acetyltransferase							MFE_01940	hypothetical protein							MBIO_0195	hypothetical protein
							MfeM64YM_0197	transposase							MFE_01950	Fic family protein							MBIO_0196	hypothetical protein
							MfeM64YM_0199	transposase							MFE_01960	Solo B3/4 domain (OB-fold DNA/RNA-binding) of Phe-aaRS-beta							MBIO_0197	hypothetical protein
							MfeM64YM_0200	bifunctional protein fold							MFE_01970	abortive infection protein AbiGI							MBIO_0198	hypothetical protein
							MfeM64YM_0201	valyl-tRNA synthetase							MFE_01980	abortive infection protein AbiGII							MBIO_0199	hypothetical protein
							MfeM64YM_0202	hypothetical protein							MFE_01990	phosphopyruvate hydratase							MBIO_0200	hypothetical protein
							MfeM64YM_0203	hypothetical protein							MFE_02000	phosphoglucomutase/phosphomannomutase							MBIO_0201	hypothetical protein
							MfeM64YM_0204	hypothetical protein							MFE_02010	elongation factor Tu (EF-Tu)							MBIO_0202	hypothetical protein
							MfeM64YM_0206	hypothetical protein							MFE_02020	ATPase or kinase							MBIO_0203	hypothetical protein
							MfeM64YM_0208	exodeoxyribonuclease vii, large subunit							MFE_02030	hypothetical protein							MBIO_0204	hypothetical protein
							MfeM64YM_0209	exodeoxyribonuclease vii, small subunit							MFE_02040	o-sialoglycoprotein endopeptidase							MBIO_0205	hypothetical protein
							MfeM64YM_0210	ATP binding protein							MFE_02050	hypothetical protein							MBIO_0206	hypothetical protein
							MfeM64YM_0212	hypothetical protein							MFE_02070	hypothetical protein							MBIO_0207	hypothetical protein
							MfeM64YM_0213	hypothetical protein							MFE_02080	acetyltransferase							MBIO_0208	hypothetical protein
							MfeM64YM_0214	oligopeptide abc transporter, substrate-bindingprotein (oppa), lipoprotein							MFE_02090	signal recognition particle protein							MBIO_0209	hypothetical protein
							MfeM64YM_0215	oligopeptide abc transporter, permease protein(oppb)							MFE_02100	hypothetical protein							MBIO_0210	hypothetical protein
							MfeM64YM_0216	oligopeptide abc transporter, permease protein(oppc)							MFE_02110	ATP synthase I chain							MBIO_0211	hypothetical protein
							MfeM64YM_0217	oligopeptide abc transporter, ATP-binding protein (oppd)							MFE_02120	ATP synthase A chain							MBIO_0212	hypothetical protein
							MfeM64YM_0218	putative oligopeptide abc transporter, ATP-binding protein (oppf)							MFE_02130	ATP synthase C chain							MBIO_0213	hypothetical protein
							MfeM64YM_0219	hypothetical protein							MFE_02140	ATP synthase B chain							MBIO_0214	hypothetical protein
							MfeM64YM_0220	hypothetical protein							MFE_02150	ATP synthase delta chain							MBIO_0215	hypothetical protein
							MfeM64YM_0221	hypothetical protein							MFE_02160	ATP synthase alpha chain							MBIO_0216	hypothetical protein
							MfeM64YM_0223	aspartate--ammonia ligase							MFE_02170	ATP synthase gamma chain							MBIO_0217	hypothetical protein
							MfeM64YM_0224	hypothetical protein							MFE_02180	ATP synthase beta chain							MBIO_0218	hypothetical protein
							MfeM64YM_0225	hypothetical protein							MFE_02190	ATP synthase epsilon chain							MBIO_0219	hypothetical protein
							MfeM64YM_0227	hypothetical protein							MFE_02220	hypothetical protein							MBIO_0220	hypothetical protein
							MfeM64YM_0229	hypothetical protein							MFE_02230	hypothetical protein							MBIO_0221	hypothetical protein
							MfeM64YM_0230	DNA processing protein smf							MFE_02240	transposase insK for insertion sequence element IS150							MBIO_0222	hypothetical protein
							MfeM64YM_0231	hypothetical protein							MFE_02260	hypothetical protein							MBIO_0223	hypothetical protein
							MfeM64YM_0232	hypothetical protein							MFE_02270	D-lactate dehydrogenase							MBIO_0224	hypothetical protein
							MfeM64YM_0233	holliday junction ATP-dependent DNA helicase ruva							MFE_02280	hypothetical protein							MBIO_0225	hypothetical protein
							MfeM64YM_0234	hypothetical protein							MFE_02290	hypothetical protein							MBIO_0226	hypothetical protein
							MfeM64YM_0235	holliday junction ATP-dependent DNA helicase ruvb							MFE_02300	oligopeptide ABC transporter							MBIO_0227	hypothetical protein
							MfeM64YM_0236	type ii r/m system DNA methylase							MFE_02310	oligopeptide ABC transporter							MBIO_0228	hypothetical protein
							MfeM64YM_0237	hypothetical protein							MFE_02320	oligopeptide transport ATP-binding protein							MBIO_0230	hypothetical protein
							MfeM64YM_0238	hypothetical protein							MFE_02330	oligopeptide transport ATP-binding protein							MBIO_0231	hypothetical protein
							MfeM64YM_0239	hypothetical protein							MFE_02340	hypothetical protein							MBIO_0232	hypothetical protein
							MfeM64YM_0241	hypothetical protein							MFE_02350	cytosol aminopeptidase							MBIO_0233	hypothetical protein
							MfeM64YM_0243	hypothetical protein							MFE_02360	ATPase							MBIO_0234	hypothetical protein
							MfeM64YM_0244	putative membrane-bound atpase							MFE_02380	ATPase							MBIO_0235	hypothetical protein
							MfeM64YM_0245	trse-like protein							MFE_02390	hypothetical protein							MBIO_0236	hypothetical protein
							MfeM64YM_0246	hypothetical protein							MFE_02400	type I site-specific deoxyribonuclease							MBIO_0237	hypothetical protein
							MfeM64YM_0247	hypothetical protein							MFE_02410	hypothetical protein							MBIO_0238	hypothetical protein
							MfeM64YM_0249	hypothetical protein							MFE_02420	phosphoglycerate mutase							MBIO_0240	hypothetical protein
							MfeM64YM_0250	abortive infection protein abigi							MFE_02430	hydrolase of the HAD family							MBIO_0241	hypothetical protein
							MfeM64YM_0251	abortive infection protein abigii							MFE_02440	hypothetical protein							MBIO_0242	hypothetical protein
							MfeM64YM_0252	enolase							MFE_02450	preprotein translocase secA subunit							MBIO_0243	hypothetical protein
							MfeM64YM_0253	phosphoglucomutase/phosphomannomutase							MFE_02460	hypothetical protein							MBIO_0244	hypothetical protein
							MfeM64YM_0254	elongation factor tu							MFE_02470	hypothetical protein							MBIO_0245	hypothetical protein
							MfeM64YM_0255	hypothetical protein							MFE_02480	hypothetical protein							MBIO_0246	hypothetical protein
							MfeM64YM_0256	hypothetical protein							MFE_02490	hypothetical protein							MBIO_0247	hypothetical protein
							MfeM64YM_0257	o-sialoglycoprotein endopeptidase							MFE_02510	ribonuclease							MBIO_0248	hypothetical protein
							MfeM64YM_0259	hypothetical protein							MFE_02520	UvrABC system protein B							MBIO_0249	hypothetical protein
							MfeM64YM_0261	seryl-tRNA synthetase family protein							MFE_02530	hypothetical protein							MBIO_0250	hypothetical protein
							MfeM64YM_0262	acetyltransferase							MFE_02540	UvrABC system protein A							MBIO_0251	hypothetical protein
							MfeM64YM_0263	signal recognition particle protein							MFE_02550	DNA-directed RNA polymerase beta chain							MBIO_0252	hypothetical protein
							MfeM64YM_0264	hypothetical protein							MFE_02560	DNA-directed RNA polymerase beta' chain							MBIO_0253	hypothetical protein
							MfeM64YM_0265	hypothetical protein							MFE_02570	lipase							MBIO_0254	hypothetical protein
							MfeM64YM_0266	ATP synthase subunit a							MFE_02580	endo-1,4-beta-glucanase							MBIO_0255	hypothetical protein
							MfeM64YM_0267	ATP synthase subunit c							MFE_02590	hypothetical protein							MBIO_0256	hypothetical protein
							MfeM64YM_0268	ATP synthase subunit b							MFE_02600	DNA topoisomerase							MBIO_0257	hypothetical protein
							MfeM64YM_0269	ATP synthase subunit delta							MFE_02610	30S ribosomal protein S6							MBIO_0258	hypothetical protein
							MfeM64YM_0270	ATP synthase subunit alpha							MFE_02620	single strand binding protein							MBIO_0259	hypothetical protein
							MfeM64YM_0271	ATP synthase gamma chain							MFE_02630	30S ribosomal protein S18							MBIO_0260	hypothetical protein
							MfeM64YM_0272	ATP synthase subunit beta							MFE_02640	translation factor							MBIO_0261	hypothetical protein
							MfeM64YM_0273	ATP synthase epsilon chain							MFE_02650	hypothetical Tig: trigger factor							MBIO_0262	hypothetical protein
							MfeM64YM_0275	hypothetical protein							MFE_02660	ABC transporter							MBIO_0263	hypothetical protein
							MfeM64YM_0276	hypothetical protein							MFE_02670	hypothetical protein							MBIO_0264	hypothetical protein
							MfeM64YM_0278	PTS system, glucose-specific iiabc component							MFE_02730	Holliday junction DNA helicase							MBIO_0265	hypothetical protein
							MfeM64YM_0279	d-isomer specific 2-hydroxyacid dehydrogenase family protein							MFE_02740	hypothetical protein							MBIO_0266	hypothetical protein
							MfeM64YM_0280	hypothetical protein							MFE_02750	hypothetical protein							MBIO_0267	hypothetical protein
							MfeM64YM_0281	hypothetical protein							MFE_02760	hypothetical protein							MBIO_0268	hypothetical protein
							MfeM64YM_0282	oligopeptide abc transporter permease protein							MFE_02770	hypothetical protein							MBIO_0269	hypothetical protein
							MfeM64YM_0283	oligopeptide abc transporter permease protein							MFE_02780	hypothetical protein							MBIO_0270	hypothetical protein
							MfeM64YM_0284	oligopeptide abc transporter ATP-binding protein							MFE_02790	hypothetical protein							MBIO_0271	hypothetical protein
							MfeM64YM_0285	oligopeptide abc transporter ATP-binding protein							MFE_02800	hypothetical protein							MBIO_0272	hypothetical protein
							MfeM64YM_0286	hypothetical protein							MFE_02810	hypothetical protein							MBIO_0273	hypothetical protein
							MfeM64YM_0287	leucyl aminopeptidase							MFE_02820	hypothetical protein							MBIO_0274	hypothetical protein
							MfeM64YM_0288	aaa+ superfamily atpase							MFE_02830	hypothetical protein							MBIO_0275	hypothetical protein
							MfeM64YM_0290	hypothetical protein							MFE_02840	DNA methylase - type II R/M system							MBIO_0276	hypothetical protein
							MfeM64YM_0291	anti-codon nuclease masking agent (prrb)							MFE_02850	hypothetical protein							MBIO_0277	hypothetical protein
							MfeM64YM_0292	surface antigen bspa-like protein							MFE_02860	hypothetical protein							MBIO_0278	hypothetical protein
							MfeM64YM_0293	2,3-bisphosphoglycerate-independent phosphoglycerate mutase							MFE_02870	hypothetical protein							MBIO_0280	hypothetical protein
							MfeM64YM_0294	hypothetical protein							MFE_02910	hypothetical protein							MBIO_0281	hypothetical protein
							MfeM64YM_0295	hypothetical protein							MFE_02930	hypothetical protein							MBIO_0282	hypothetical protein
							MfeM64YM_0296	protein translocase subunit seca							MFE_02940	trsE-like protein							MBIO_0283	hypothetical protein
							MfeM64YM_0297	hypothetical protein							MFE_02950	hypothetical protein							MBIO_0284	hypothetical protein
							MfeM64YM_0298	hypothetical protein							MFE_02960	hypothetical protein							MBIO_0285	hypothetical protein
							MfeM64YM_0299	hypothetical protein							MFE_02970	hypothetical protein							MBIO_0286	hypothetical protein
							MfeM64YM_0300	hypothetical protein							MFE_02980	protein-export membrane protein							MBIO_0287	hypothetical protein
							MfeM64YM_0301	hypothetical protein							MFE_02990	pseudouridylate synthase							MBIO_0288	hypothetical protein
							MfeM64YM_0302	uvrabc system protein b							MFE_03000	COF family HAD hydrolase protein							MBIO_0289	hypothetical protein
							MfeM64YM_0303	hypothetical protein							MFE_03010	riboflavin kinase							MBIO_0290	hypothetical protein
							MfeM64YM_0304	excinuclease abc subunit a							MFE_03020	hypothetical protein							MBIO_0291	hypothetical protein
							MfeM64YM_0305	DNA-directed RNA polymerase subunit beta							MFE_03050	hypothetical protein							MBIO_0292	hypothetical protein
							MfeM64YM_0306	DNA-directed RNA polymerase subunit beta							MFE_03060	hypothetical protein							MBIO_0293	hypothetical protein
							MfeM64YM_0307	hypothetical protein							MFE_03070	hypothetical protein							MBIO_0294	hypothetical protein
							MfeM64YM_0308	endo-1,4-beta-glucanase							MFE_03080	hypothetical protein							MBIO_0295	hypothetical protein
							MfeM64YM_0309	hypothetical protein							MFE_03090	hypothetical protein							MBIO_0296	hypothetical protein
							MfeM64YM_0310	DNA topoisomerase							MFE_03100	ABC transporter							MBIO_0297	hypothetical protein
							MfeM64YM_0311	putative 30S ribosomal protein s6							MFE_03110	sn-glycerol-3-phosphate transport system permease protein							MBIO_0298	hypothetical protein
							MfeM64YM_0312	single-stranded DNA-binding protein							MFE_03120	sn-glycerol-3-phosphate transport system permease							MBIO_0299	hypothetical protein
							MfeM64YM_0313	30S ribosomal protein s18							MFE_03130	hypothetical protein							MBIO_0300	hypothetical protein
							MfeM64YM_0314	translation factor sua5 protein							MFE_03140	DNA recombination protein rmuC-like protein							MBIO_0301	hypothetical protein
							MfeM64YM_0315	trigger factor							MFE_03150	GCN5-related N-acetyltransferase							MBIO_0302	hypothetical protein
							MfeM64YM_0316	abc transporter ATP-binding protein							MFE_03160	intracellular protease/amidase							MBIO_0303	hypothetical protein
							MfeM64YM_0317	hypothetical protein							MFE_03170	hypothetical protein							MBIO_0304	hypothetical protein
							MfeM64YM_0318	holliday junction ATP-dependent DNA helicase ruva							MFE_03180	DNA gyrase subunit A							MBIO_0305	hypothetical protein
							MfeM64YM_0319	holliday junction ATP-dependent DNA helicase ruvb							MFE_03190	hypothetical protein							MBIO_0306	hypothetical protein
							MfeM64YM_0320	protein-export membrane protein							MFE_03200	30S ribosomal protein S4							MBIO_0307	hypothetical protein
							MfeM64YM_0321	tRNA pseudouridine synthase b							MFE_03210	50S ribosomal protein L31							MBIO_0308	hypothetical protein
							MfeM64YM_0322	hypothetical protein							MFE_03220	heat inducible transcriptional repressor protein							MBIO_0309	hypothetical protein
							MfeM64YM_0323	riboflavin biosynthesis protein							MFE_03230	heat shock protein							MBIO_0310	hypothetical protein
							MfeM64YM_0324	hypothetical protein							MFE_03250	large-conductance mechanosensitive channel							MBIO_0313	hypothetical protein
							MfeM64YM_0325	oligopeptide abc transporter ATP-binding protein							MFE_03270	hypothetical protein							MBIO_0314	hypothetical protein
							MfeM64YM_0327	hypothetical protein							MFE_03280	translation initiation factor IF-3							MBIO_0315	hypothetical protein
							MfeM64YM_0328	hypothetical protein							MFE_03290	50S ribosomal protein L20							MBIO_0316	hypothetical protein
							MfeM64YM_0329	putative carbamoyl-phosphate synthase large subunit							MFE_03300	hypothetical protein							MBIO_0317	hypothetical protein
							MfeM64YM_0330	putative lipoprotein							MFE_03310	transposase							MBIO_0318	hypothetical protein
							MfeM64YM_0331	hypothetical protein							MFE_03320	hypothetical protein							MBIO_0319	hypothetical protein
							MfeM64YM_0332	abc transporter ATP-binding protein							MFE_03330	integrase							MBIO_0320	hypothetical protein
							MfeM64YM_0333	abc transporter, permease protein							MFE_03340	hypothetical protein							MBIO_0321	hypothetical protein
							MfeM64YM_0334	abc transporter permease protein							MFE_03360	hypothetical protein							MBIO_0322	hypothetical protein
							MfeM64YM_0336	hypothetical protein							MFE_03370	hypothetical protein							MBIO_0323	hypothetical protein
							MfeM64YM_0337	rmuc domain protein							MFE_03380	ATP binding protein							MBIO_0324	hypothetical protein
							MfeM64YM_0338	gcn5-related n-acetyltransferase							MFE_03390	hypothetical protein							MBIO_0325	hypothetical protein
							MfeM64YM_0339	hypothetical protein							MFE_03400	licA protein-like protein							MBIO_0326	hypothetical protein
							MfeM64YM_0340	hypothetical protein							MFE_03410	GTP-binding membrane protein							MBIO_0327	hypothetical protein
							MfeM64YM_0341	DNA gyrase subunit a							MFE_03420	hypothetical protein							MBIO_0328	hypothetical protein
							MfeM64YM_0342	hypothetical protein							MFE_03430	hypothetical protein							MBIO_0329	hypothetical protein
							MfeM64YM_0343	30S ribosomal protein s4							MFE_03440	hypothetical protein							MBIO_0330	hypothetical protein
							MfeM64YM_0344	50S ribosomal protein l31							MFE_03450	hypothetical protein							MBIO_0331	hypothetical protein
							MfeM64YM_0345	heat-inducible transcription repressor hrca							MFE_03460	hypothetical protein							MBIO_0332	hypothetical protein
							MfeM64YM_0346	hypothetical protein							MFE_03470	high affinity transport system protein							MBIO_0333	hypothetical protein
							MfeM64YM_0347	large-conductance mechanosensitive channel							MFE_03480	high affinity transport system protein							MBIO_0334	hypothetical protein
							MfeM64YM_0349	hypothetical protein							MFE_03490	high affinity transport system protein p37 precursor							MBIO_0335	hypothetical protein
							MfeM64YM_0351	translation initiation factor if-3							MFE_03500	hypothetical protein							MBIO_0336	hypothetical protein
							MfeM64YM_0353	50S ribosomal protein l20							MFE_03530	ATPase							MBIO_0337	hypothetical protein
							MfeM64YM_0354	hypothetical protein							MFE_03540	DNA-formamidopyrimidine glycosylase							MBIO_0338	hypothetical protein
							MfeM64YM_0355	transposase, mutator type							MFE_03570	ATPase							MBIO_0339	hypothetical protein
							MfeM64YM_0357	hypothetical protein							MFE_03580	glucose-6-phosphate isomerase							MBIO_0340	hypothetical protein
							MfeM64YM_0358	hypothetical protein							MFE_03590	glucose-6-phosphate isomerase							MBIO_0341	hypothetical protein
							MfeM64YM_0359	int							MFE_03600	hypothetical protein							MBIO_0342	hypothetical protein
							MfeM64YM_0360	hypothetical protein							MFE_03610	hypothetical protein							MBIO_0343	hypothetical protein
							MfeM64YM_0362	hypothetical protein							MFE_03620	glycine--tRNA ligase							MBIO_0344	hypothetical protein
							MfeM64YM_0363	hypothetical protein							MFE_03630	DNA primase							MBIO_0345	hypothetical protein
							MfeM64YM_0364	hypothetical protein							MFE_03640	RNA polymerase sigma factor							MBIO_0346	hypothetical protein
							MfeM64YM_0365	hypothetical protein							MFE_03660	NIF3-like protein 1							MBIO_0347	hypothetical protein
							MfeM64YM_0367	hypothetical protein							MFE_03670	hypothetical protein							MBIO_0348	hypothetical protein
							MfeM64YM_0369	hypothetical protein							MFE_03680	hypothetical protein							MBIO_0349	hypothetical protein
							MfeM64YM_0370	hypothetical protein							MFE_03690	hypothetical protein							MBIO_0350	hypothetical protein
							MfeM64YM_0372	hypothetical protein							MFE_03700	hypothetical protein							MBIO_0351	hypothetical protein
							MfeM64YM_0373	exis							MFE_03710	hypothetical protein							MBIO_0352	hypothetical protein
							MfeM64YM_0377	trse-like protein							MFE_03720	endopeptidase La							MBIO_0353	hypothetical protein
							MfeM64YM_0382	putative single-stranded DNA-binding protein							MFE_03730	leucine--tRNA ligase							MBIO_0354	hypothetical protein
							MfeM64YM_0385	hypothetical protein							MFE_03740	hypothetical protein							MBIO_0355	hypothetical protein
							MfeM64YM_0393	hypothetical protein							MFE_03750	uracil phosphoribosyltransferase							MBIO_0357	hypothetical protein
							MfeM64YM_0394	gtp-binding protein lepa							MFE_03760	hypothetical protein							MBIO_0358	hypothetical protein
							MfeM64YM_0395	PTS system, lichenan-specific iia component							MFE_03770	hypothetical protein							MBIO_0359	hypothetical protein
							MfeM64YM_0396	hypothetical protein							MFE_03780	hypothetical protein							MBIO_0360	hypothetical protein
							MfeM64YM_0397	ATP-binding protein							MFE_03790	hypothetical protein							MBIO_0361	hypothetical protein
							MfeM64YM_0398	int							MFE_03820	hypothetical protein							MBIO_0362	hypothetical protein
							MfeM64YM_0399	hypothetical protein							MFE_03830	DNA ligase (NAD(+))							MBIO_0363	hypothetical protein
							MfeM64YM_0400	hypothetical protein							MFE_03840	triose-phosphate isomerase							MBIO_0364	hypothetical protein
							MfeM64YM_0401	transcriptional regulator, rpir family							MFE_03850	glucosamine-6-phosphate deaminase							MBIO_0365	hypothetical protein
							MfeM64YM_0402	hypothetical protein							MFE_03860	N-acetylglucosamine-6-phosphate deacetylase							MBIO_0366	hypothetical protein
							MfeM64YM_0403	uracil phosphoribosyltransferase							MFE_03870	phosphoglycerate kinase							MBIO_0367	hypothetical protein
							MfeM64YM_0404	hypothetical protein							MFE_03880	PTS system protein							MBIO_0368	hypothetical protein
							MfeM64YM_0405	leucyl-tRNA synthetase							MFE_03890	tryptophan--tRNA ligase							MBIO_0369	hypothetical protein
							MfeM64YM_0406	putative heat shock ATP-dependent protease							MFE_03900	threonine--tRNA ligase							MBIO_0370	hypothetical protein
							MfeM64YM_0407	hypothetical protein							MFE_03910	hypothetical protein							MBIO_0371	hypothetical protein
							MfeM64YM_0408	hypothetical protein							MFE_03920	amidase from nicotinamidase family							MBIO_0372	hypothetical protein
							MfeM64YM_0409	hypothetical protein							MFE_03930	hypothetical protein							MBIO_0374	hypothetical protein
							MfeM64YM_0410	hypothetical protein							MFE_03940	hypothetical protein							MBIO_0375	hypothetical protein
							MfeM64YM_0411	hypothetical protein							MFE_03950	deoxyribose-phosphate aldolase							MBIO_0376	hypothetical protein
							MfeM64YM_0412	hypothetical protein							MFE_03960	thymidine phosphorylase							MBIO_0377	hypothetical protein
							MfeM64YM_0413	putative RNA polymerase sigma factor							MFE_03970	purine-nucleoside phosphorylase							MBIO_0378	hypothetical protein
							MfeM64YM_0414	putative DNA primase							MFE_03980	6-phosphofructokinase							MBIO_0380	hypothetical protein
							MfeM64YM_0415	glycyl-tRNA synthetase							MFE_03990	COF family HAD hydrolase protein							MBIO_0381	hypothetical protein
							MfeM64YM_0416	hypothetical protein							MFE_04000	ATPase							MBIO_0382	hypothetical protein
							MfeM64YM_0418	30S ribosomal protein s1							MFE_04010	GTP-binding protein							MBIO_0383	hypothetical protein
							MfeM64YM_0419	glucose-6-phosphate isomerase							MFE_04020	glucosamine-6-phosphate deaminase							MBIO_0384	hypothetical protein
							MfeM64YM_0420	glucose-6-phosphate isomerase							MFE_04030	hypoxanthine phosphoribosyltransferase							MBIO_0385	hypothetical protein
							MfeM64YM_0421	aaa+ superfamily atpase							MFE_04040	deoxyguanosine kinase							MBIO_0386	hypothetical protein
							MfeM64YM_0422	hypothetical protein							MFE_04050	deoxyguanosine kinase							MBIO_0388	hypothetical protein
							MfeM64YM_0423	transposase for is1630-like insertion sequence element							MFE_04060	transcription elongation factor							MBIO_0389	hypothetical protein
							MfeM64YM_0424	hypothetical protein							MFE_04070	hypothetical protein							MBIO_0391	hypothetical protein
							MfeM64YM_0426	DNA glycosylase							MFE_04080	Holliday junction resolvase							MBIO_0392	hypothetical protein
							MfeM64YM_0427	hypothetical protein							MFE_04090	alanine--tRNA ligase							MBIO_0393	hypothetical protein
							MfeM64YM_0430	upf0078 membrane protein mag3620							MFE_04100	tRNA (5-methylaminomethyl-2-thiouridylate)-methyltransferase							MBIO_0394	hypothetical protein
							MfeM64YM_0432	hypothetical protein							MFE_04110	hypothetical protein							MBIO_0395	hypothetical protein
							MfeM64YM_0433	p37-like abc transporter substrate-binding lipoprotein							MFE_04120	hypothetical protein							MBIO_0396	hypothetical protein
							MfeM64YM_0434	alkylphosphonate abc transporter, ATP-binding component							MFE_04130	amino acid permease							MBIO_0397	hypothetical protein
							MfeM64YM_0435	abc-type phosphate/phosphonate transport system, permease component							MFE_04140	carbamate kinase							MBIO_0398	hypothetical protein
							MfeM64YM_0436	hypothetical protein							MFE_04150	ornithine carbamoyltransferase							MBIO_0399	hypothetical protein
							MfeM64YM_0437	transposase mutator type							MFE_04160	arginine deiminase							MBIO_0400	hypothetical protein
							MfeM64YM_0439	hypothetical protein							MFE_04170	hypothetical protein							MBIO_0401	hypothetical protein
							MfeM64YM_0440	transposase mutator type							MFE_04180	hypothetical protein							MBIO_0402	hypothetical protein
							MfeM64YM_0441	transposase, mutator type							MFE_04190	hypothetical protein							MBIO_0404	hypothetical protein
							MfeM64YM_0443	hypothetical protein							MFE_04200	phosphoenolpyruvate--protein phosphotransferase							MBIO_0405	hypothetical protein
							MfeM64YM_0448	trse-like protein							MFE_04210	neutral endopeptidase (endopeptidase O)							MBIO_0406	hypothetical protein
							MfeM64YM_0453	putative single-stranded DNA-binding protein							MFE_04220	hypothetical protein							MBIO_0407	hypothetical protein
							MfeM64YM_0462	hypothetical protein							MFE_04230	cell division protein							MBIO_0408	hypothetical protein
							MfeM64YM_0464	hypothetical protein							MFE_04240	hypothetical protein							MBIO_0409	hypothetical protein
							MfeM64YM_0465	hypothetical protein							MFE_04250	S-adenosyl-methyltransferase							MBIO_0410	hypothetical protein
							MfeM64YM_0467	hypothetical protein							MFE_04260	mraZ protein							MBIO_0411	hypothetical protein
							MfeM64YM_0468	trse-like protein							MFE_04270	potassium uptake protein A							MBIO_0412	hypothetical protein
							MfeM64YM_0469	hypothetical protein							MFE_04280	potassium uptake protein							MBIO_0414	hypothetical protein
							MfeM64YM_0471	hypothetical protein							MFE_04290	hypothetical protein							MBIO_0415	hypothetical protein
							MfeM64YM_0473	hypothetical protein							MFE_04300	transcriptional regulator							MBIO_0416	hypothetical protein
							MfeM64YM_0474	hypothetical protein							MFE_04310	N-acylglucosamine-6-phosphate 2-epimerase							MBIO_0417	hypothetical protein
							MfeM64YM_0475	hypothetical protein							MFE_04320	protein-N(pi)-phosphohistidine--sugar phosphotransferase							MBIO_0418	hypothetical protein
							MfeM64YM_0476	type ii r/m system DNA methylase							MFE_04330	copper homeostasis protein							MBIO_0419	hypothetical protein
							MfeM64YM_0477	holliday junction ATP-dependent DNA helicase ruvb							MFE_04340	30S ribosomal protein S2							MBIO_0420	hypothetical protein
							MfeM64YM_0478	holliday junction ATP-dependent DNA helicase ruva							MFE_04350	elongation factor Ts (EF-Ts)							MBIO_0421	hypothetical protein
							MfeM64YM_0479	holliday junction ATP-dependent DNA helicase ruva							MFE_04360	hypothetical protein							MBIO_0422	hypothetical protein
							MfeM64YM_0480	hypothetical protein							MFE_04370	hypothetical protein							MBIO_0423	hypothetical protein
							MfeM64YM_0481	hypothetical protein							MFE_04380	degV family protein							MBIO_0424	hypothetical protein
							MfeM64YM_0482	DNA processing protein smf							MFE_04390	hypothetical protein							MBIO_0425	hypothetical protein
							MfeM64YM_0483	hypothetical protein							MFE_04400	ATP-dependent DNA helicase							MBIO_0426	hypothetical protein
							MfeM64YM_0485	hypothetical protein							MFE_04410	hypothetical protein							MBIO_0427	hypothetical protein
							MfeM64YM_0486	hypothetical protein							MFE_04420	glycosyltransferase							MBIO_0428	hypothetical protein
							MfeM64YM_0487	DNA ligase							MFE_04430	asparagine--tRNA ligase							MBIO_0429	hypothetical protein
							MfeM64YM_0488	triosephosphate isomerase							MFE_04440	hypothetical protein							MBIO_0430	hypothetical protein
							MfeM64YM_0489	glucosamine-6-phosphate deaminase							MFE_04450	bleomycin hydrolase							MBIO_0431	hypothetical protein
							MfeM64YM_0490	n-acetylglucosamine-6-phosphate deacetylase							MFE_04460	Mg2+ ion transporter							MBIO_0432	hypothetical protein
							MfeM64YM_0492	phosphoglycerate kinase							MFE_04470	hypothetical protein							MBIO_0433	hypothetical protein
							MfeM64YM_0493	ptsg							MFE_04480	hypothetical protein							MBIO_0434	hypothetical protein
							MfeM64YM_0494	tryptophanyl-tRNA synthetase							MFE_04490	ATP-dependent DNA helicase							MBIO_0435	hypothetical protein
							MfeM64YM_0496	threonyl-tRNA synthetase							MFE_04500	multidrug ABC transporter ATP-binding protein							MBIO_0436	hypothetical protein
							MfeM64YM_0497	hypothetical protein							MFE_04510	multidrug resistance ABC transporter							MBIO_0437	hypothetical protein
							MfeM64YM_0498	isochorismatase family protein							MFE_04520	ATPase							MBIO_0438	hypothetical protein
							MfeM64YM_0499	hypothetical protein							MFE_04540	COF family HAD hydrolase protein							MBIO_0439	hypothetical protein
							MfeM64YM_0500	hypothetical protein							MFE_04550	hypothetical protein							MBIO_0440	hypothetical protein
							MfeM64YM_0501	deoxyribose-phosphate aldolase							MFE_04560	hypothetical protein							MBIO_0441	hypothetical protein
							MfeM64YM_0502	pyrimidine-nucleoside phosphorylase							MFE_04590	type I site-specific deoxyribonuclease							MBIO_0442	hypothetical protein
							MfeM64YM_0503	purine-nucleoside phosphorylase							MFE_04600	type I site-specific deoxyribonuclease							MBIO_0443	hypothetical protein
							MfeM64YM_0504	6-phosphofructokinase							MFE_04610	site-specific DNA-methyltransferase (adenine-specific)							MBIO_0444	hypothetical protein
							MfeM64YM_0505	cof family had hydrolase protein, conserved							MFE_04640	Fic protein family member							MBIO_0445	hypothetical protein
							MfeM64YM_0506	aaa+ superfamily atpase							MFE_04650	hypothetical protein							MBIO_0446	hypothetical protein
							MfeM64YM_0507	gtp-binding protein							MFE_04660	transcriptional regulator							MBIO_0447	hypothetical protein
							MfeM64YM_0508	glucosamine-6-phosphate deaminase							MFE_04670	hypothetical protein							MBIO_0448	hypothetical protein
							MfeM64YM_0509	hypoxanthine phosphoribosyltransferase							MFE_04680	4-deoxy-L-threo-5-hexosulose-uronate ketol-isomerase							MBIO_0449	hypothetical protein
							MfeM64YM_0510	deoxyguanosine kinase							MFE_04690	unsaturated glucuronyl hydrolase							MBIO_0450	hypothetical protein
							MfeM64YM_0511	deoxyguanosine kinase							MFE_04700	protein-N(pi)-phosphohistidine--sugar phosphotransferase							MBIO_0451	hypothetical protein
							MfeM64YM_0512	transcription elongation factor							MFE_04710	protein-N(pi)-phosphohistidine--sugar phosphotransferase							MBIO_0452	hypothetical protein
							MfeM64YM_0514	hypothetical protein							MFE_04720	protein-N(pi)-phosphohistidine--sugar phosphotransferase							MBIO_0454	hypothetical protein
							MfeM64YM_0515	putative holliday junction resolvase							MFE_04730	hypothetical protein							MBIO_0455	hypothetical protein
							MfeM64YM_0516	alanyl-tRNA synthetase							MFE_04740	hypothetical protein							MBIO_0456	hypothetical protein
							MfeM64YM_0517	tRNA-specific 2-thiouridylase mnma							MFE_04750	2-deoxy-D-gluconate 3-dehydrogenase							MBIO_0457	hypothetical protein
							MfeM64YM_0518	arginyl-tRNA synthetase							MFE_04760	2-dehydro-3-deoxy-phosphogluconate aldolase							MBIO_0458	hypothetical protein
							MfeM64YM_0519	hypothetical protein							MFE_04770	2-dehydro-3-deoxygluconokinase							MBIO_0459	hypothetical protein
							MfeM64YM_0520	amino acid permease							MFE_04780	hyalorunate lyase							MBIO_0460	hypothetical protein
							MfeM64YM_0521	carbamate kinase							MFE_04790	hypothetical protein							MBIO_0461	hypothetical protein
							MfeM64YM_0522	ornithine carbamoyltransferase							MFE_04800	hypothetical protein							MBIO_0462	hypothetical protein
							MfeM64YM_0523	arginine deiminase							MFE_04810	nicotinate phosphoribosyltransferase							MBIO_0463	hypothetical protein
							MfeM64YM_0524	hypothetical protein							MFE_04820	hypothetical protein							MBIO_0464	hypothetical protein
							MfeM64YM_0525	hypothetical protein							MFE_04830	hypothetical protein							MBIO_0465	hypothetical protein
							MfeM64YM_0526	hypothetical protein							MFE_04840	trsE-like protein							MBIO_0466	hypothetical protein
							MfeM64YM_0527	phosphoenolpyruvate-protein phosphotransferase							MFE_04850	hypothetical protein							MBIO_0467	hypothetical protein
							MfeM64YM_0528	endopeptidase o							MFE_04870	hypothetical protein							MBIO_0468	hypothetical protein
							MfeM64YM_0529	chp protein							MFE_04900	hypothetical protein							MBIO_0469	hypothetical protein
							MfeM64YM_0530	cell division protein ftsz							MFE_04903	hypothetical protein							MBIO_0470	hypothetical protein
							MfeM64YM_0531	hypothetical protein							MFE_04907	hypothetical protein							MBIO_0471	hypothetical protein
							MfeM64YM_0532	s-adenosyl-methyltransferase mraw							MFE_04910	hypothetical protein							MBIO_0472	hypothetical protein
							MfeM64YM_0533	protein mraz							MFE_04915	Holliday junction DNA helicase RuvB							MBIO_0473	hypothetical protein
							MfeM64YM_0534	potassium uptake protein ktra							MFE_04920	Holliday junction DNA helicase RuvA							MBIO_0474	hypothetical protein
							MfeM64YM_0535	potassium uptake protein ktrb							MFE_04930	hypothetical protein							MBIO_0475	hypothetical protein
							MfeM64YM_0536	hypothetical protein							MFE_04940	hypothetical protein							MBIO_0477	hypothetical protein
							MfeM64YM_0537	transcriptional regulator							MFE_04950	hypothetical protein							MBIO_0478	hypothetical protein
							MfeM64YM_0538	putative n-acetylmannosamine-6-phosphate 2-epimerase							MFE_04960	hypothetical protein							MBIO_0479	hypothetical protein
							MfeM64YM_0539	PTS system, glucose-specific iiabc component							MFE_04970	hypothetical protein							MBIO_0480	hypothetical protein
							MfeM64YM_0540	copper homeostasis protein cutc-like protein							MFE_04980	hypothetical protein							MBIO_0481	hypothetical protein
							MfeM64YM_0541	30S ribosomal protein s2							MFE_04990	elongation factor P (EF-P)							MBIO_0482	hypothetical protein
							MfeM64YM_0542	elongation factor ts							MFE_05000	hypothetical protein							MBIO_0483	hypothetical protein
							MfeM64YM_0543	hypothetical protein							MFE_05010	lemA							MBIO_0484	hypothetical protein
							MfeM64YM_0544	PTS system, fructose-specific family, iiabc components							MFE_05020	methionyl-tRNA formyltransferase							MBIO_0485	hypothetical protein
							MfeM64YM_0545	hypothetical protein							MFE_05030	hypothetical protein							MBIO_0488	hypothetical protein
							MfeM64YM_0546	hypothetical protein							MFE_05040	hypothetical protein							MBIO_0490	hypothetical protein
							MfeM64YM_0547	ATP-dependent DNA helicase							MFE_05050	segregation of chromosomes protein							MBIO_0492	hypothetical protein
							MfeM64YM_0548	hypothetical protein							MFE_05060	ribonuclease III							MBIO_0493	hypothetical protein
							MfeM64YM_0549	glycosyltransferase							MFE_05070	fatty acid/phospholipid synthesis protein							MBIO_0494	hypothetical protein
							MfeM64YM_0550	asparaginyl-tRNA synthetase							MFE_05080	kinase							MBIO_0496	hypothetical protein
							MfeM64YM_0551	hypothetical protein							MFE_05090	hypothetical protein							MBIO_0497	hypothetical protein
							MfeM64YM_0552	aminopeptidase c							MFE_05100	recombinational DNA repair protein O							MBIO_0498	hypothetical protein
							MfeM64YM_0554	mg2+ ion transporter							MFE_05110	NADPH-linked nitro/flavin oxidoreductase							MBIO_0499	hypothetical protein
							MfeM64YM_0555	hypothetical protein							MFE_05120	phosphopentomutase							MBIO_0500	hypothetical protein
							MfeM64YM_0556	hypothetical protein							MFE_05130	hypothetical protein							MBIO_0501	hypothetical protein
							MfeM64YM_0558	transcriptional regulator with hth domain							MFE_05140	hypothetical protein							MBIO_0502	hypothetical protein
							MfeM64YM_0560	abc transporter ATP-binding protein							MFE_05150	DNA-directed DNA polymerase							MBIO_0503	hypothetical protein
							MfeM64YM_0562	abc transporter, ATP-binding/permease protein							MFE_05160	hypothetical protein							MBIO_0504	hypothetical protein
							MfeM64YM_0563	abc transporter ATP binding protein							MFE_05180	hypothetical protein							MBIO_0505	hypothetical protein
							MfeM64YM_0564	aaa+ superfamily atpase							MFE_05190	GTP-binding protein							MBIO_0506	hypothetical protein
							MfeM64YM_0565	cof family had hydrolase protein							MFE_05210	hypothetical protein							MBIO_0507	hypothetical protein
							MfeM64YM_0566	hypothetical protein							MFE_05220	cation-transporting p-type ATPase							MBIO_0508	hypothetical protein
							MfeM64YM_0567	hypothetical protein							MFE_05240	hypothetical protein							MBIO_0509	hypothetical protein
							MfeM64YM_0576	repb							MFE_05250	UTP--glucose-1-phosphate uridylyltransferase							MBIO_0510	hypothetical protein
							MfeM64YM_0592	int							MFE_05270	hypothetical protein							MBIO_0511	hypothetical protein
							MfeM64YM_0593	hypothetical protein							MFE_05370	HAD hydrolase							MBIO_0512	hypothetical protein
							MfeM64YM_0595	exis							MFE_05400	50S ribosomal protein L15							MBIO_0513	hypothetical protein
							MfeM64YM_0597	type i restriction-modification system, m subunit							MFE_05410	30S ribosomal protein S5							MBIO_0514	hypothetical protein
							MfeM64YM_0599	cell filamentation protein fic-related protein							MFE_05420	50S ribosomal protein L18							MBIO_0515	hypothetical protein
							MfeM64YM_0600	hypothetical protein							MFE_05430	50S ribosomal protein L6							MBIO_0516	hypothetical protein
							MfeM64YM_0601	transcriptional regulator, rpir family protein							MFE_05440	30S ribosomal protein S8							MBIO_0517	hypothetical protein
							MfeM64YM_0603	hypothetical protein							MFE_05450	30S ribosomal protein S14							MBIO_0518	hypothetical protein
							MfeM64YM_0604	4-deoxy-l-threo-5-hexosulose-uronate ketol-isomerase							MFE_05460	50S ribosomal protein L5							MBIO_0519	hypothetical protein
							MfeM64YM_0605	glucuronyl hydrolase							MFE_05470	50S ribosomal protein L24							MBIO_0520	hypothetical protein
							MfeM64YM_0606	PTS system, iib component							MFE_05480	50S ribosomal protein L14							MBIO_0521	hypothetical protein
							MfeM64YM_0607	PTS system, iic component							MFE_05490	30S ribosomal protein S17							MBIO_0522	hypothetical protein
							MfeM64YM_0608	PTS system, iid component							MFE_05500	50S ribosomal protein L29							MBIO_0523	hypothetical protein
							MfeM64YM_0609	PTS system, iia component							MFE_05510	50S ribosomal protein L16							MBIO_0524	hypothetical protein
							MfeM64YM_0610	hypothetical protein							MFE_05520	30S ribosomal protein S3							MBIO_0525	hypothetical protein
							MfeM64YM_0611	2-deoxy-d-gluconate 3-dehydrogenase							MFE_05530	50S ribosomal protein L22							MBIO_0526	hypothetical protein
							MfeM64YM_0612	2-dehydro-3-deoxyphosphogluconate aldolase/4-hydroxy-2-oxoglutarate aldolase							MFE_05540	30S ribosomal protein S19							MBIO_0527	hypothetical protein
							MfeM64YM_0613	2-dehydro-3-deoxygluconokinase							MFE_05550	50S ribosomal protein L2							MBIO_0528	hypothetical protein
							MfeM64YM_0614	hypothetical protein							MFE_05560	50S ribosomal protein L23							MBIO_0529	hypothetical protein
							MfeM64YM_0615	hypothetical protein							MFE_05570	50S ribosomal protein L4							MBIO_0530	hypothetical protein
							MfeM64YM_0616	hypothetical protein							MFE_05580	50S ribosomal protein L3							MBIO_0531	hypothetical protein
							MfeM64YM_0617	nicotinate phosphoribosyltransferase							MFE_05590	30S ribosomal protein S10							MBIO_0532	hypothetical protein
							MfeM64YM_0618	hypothetical protein							MFE_05600	hypothetical protein							MBIO_0533	hypothetical protein
							MfeM64YM_0619	elongation factor p							MFE_05610	hypothetical protein							MBIO_0534	hypothetical protein
							MfeM64YM_0620	hypothetical protein							MFE_05620	recombinase A							MBIO_0535	hypothetical protein
							MfeM64YM_0621	lema protein							MFE_05630	hypothetical protein							MBIO_0536	hypothetical protein
							MfeM64YM_0622	methionyl-tRNA formyltransferase							MFE_05640	hypothetical protein							MBIO_0537	hypothetical protein
							MfeM64YM_0623	hypothetical protein							MFE_05650	endo-1,4-beta-glucanase							MBIO_0538	hypothetical protein
							MfeM64YM_0624	hypothetical protein							MFE_05660	hypothetical protein							MBIO_0539	hypothetical protein
							MfeM64YM_0625	p115-like abc transporter ATP-binding protein							MFE_05690	metal-dependent hydrolase							MBIO_0540	hypothetical protein
							MfeM64YM_0626	ribonuclease iii							MFE_05700	hypothetical protein							MBIO_0541	hypothetical protein
							MfeM64YM_0627	fatty acid/phospholipid synthesis protein plsx							MFE_05710	[Acyl-carrier-protein] phosphodiesterase							MBIO_0542	hypothetical protein
							MfeM64YM_0628	glycerone kinase							MFE_05720	transcription termination factor							MBIO_0543	hypothetical protein
							MfeM64YM_0629	hypothetical protein							MFE_05730	hypothetical protein							MBIO_0544	hypothetical protein
							MfeM64YM_0630	DNA repair protein reco							MFE_05740	glutamate--tRNA ligase							MBIO_0545	hypothetical protein
							MfeM64YM_0631	nadph flavin oxidoreductase							MFE_05750	hypothetical protein							MBIO_0546	hypothetical protein
							MfeM64YM_0632	phosphopentomutase							MFE_05760	hypothetical protein							MBIO_0547	hypothetical protein
							MfeM64YM_0633	hp protein							MFE_05770	PTS fructose-specific enzyme IIBC component							MBIO_0548	hypothetical protein
							MfeM64YM_0634	hypothetical protein							MFE_05780	1-phosphofructokinase							MBIO_0549	hypothetical protein
							MfeM64YM_0635	DNA polymerase iii delta subunit							MFE_05790	transcriptional regulator							MBIO_0550	hypothetical protein
							MfeM64YM_0636	transcriptional regulator							MFE_05800	aspartate--tRNA ligase							MBIO_0551	hypothetical protein
							MfeM64YM_0638	transcriptional regulator							MFE_05810	histidine--tRNA ligase							MBIO_0559	hypothetical protein
							MfeM64YM_0639	gtp-binding protein ychf							MFE_05820	amino acid permease							MBIO_0563	hypothetical protein
							MfeM64YM_0640	hypothetical protein							MFE_05830	type I site-specific deoxyribonuclease							MBIO_0567	hypothetical protein
							MfeM64YM_0641	cation-transporting p-type atpase							MFE_05840	ATP-dependent DNA helicase							MBIO_0568	hypothetical protein
							MfeM64YM_0643	putative membrane nuclease a							MFE_05850	multidrug resistance ABC transporter							MBIO_0569	hypothetical protein
							MfeM64YM_0645	utp-glucose-1-phosphate uridyltransferase							MFE_05860	ABC-type multidrug/protein/lipid transport system ATPase component							MBIO_0570	hypothetical protein
							MfeM64YM_0646	hypothetical protein							MFE_05870	NUDIX family hydrolase							MBIO_0571	hypothetical protein
							MfeM64YM_0648	hypothetical protein							MFE_05880	beta-phosphoglucomutase							MBIO_0572	hypothetical protein
							MfeM64YM_0649	50S ribosomal protein l15							MFE_05890	maltose phosphorylase							MBIO_0573	hypothetical protein
							MfeM64YM_0650	30S ribosomal protein s5							MFE_05900	oligo-1,6-glucosidase							MBIO_0574	hypothetical protein
							MfeM64YM_0651	50S ribosomal protein l18							MFE_05910	pullulanase							MBIO_0575	hypothetical protein
							MfeM64YM_0652	50S ribosomal protein l6							MFE_05920	hypothetical protein							MBIO_0576	hypothetical protein
							MfeM64YM_0653	30S ribosomal protein s8							MFE_05930	hypothetical protein							MBIO_0577	hypothetical protein
							MfeM64YM_0654	30S ribosomal protein s14 type z							MFE_05940	hypothetical protein							MBIO_0578	hypothetical protein
							MfeM64YM_0655	50S ribosomal protein l5							MFE_05970	hypothetical protein							MBIO_0579	hypothetical protein
							MfeM64YM_0656	50S ribosomal protein l24							MFE_05980	maltodextrin ABC transporter ATP-binding protein							MBIO_0580	hypothetical protein
							MfeM64YM_0657	50S ribosomal protein l14							MFE_05990	maltodextrin ABC transporter permease protein							MBIO_0581	hypothetical protein
							MfeM64YM_0658	30S ribosomal protein s17							MFE_06000	maltodextrin ABC transporter permease protein							MBIO_0582	hypothetical protein
							MfeM64YM_0659	50S ribosomal protein l29							MFE_06010	hypothetical protein							MBIO_0583	hypothetical protein
							MfeM64YM_0660	50S ribosomal protein l16							MFE_06020	hypothetical protein							MBIO_0584	hypothetical protein
							MfeM64YM_0661	30S ribosomal protein s3							MFE_06030	hypothetical protein							MBIO_0585	hypothetical protein
							MfeM64YM_0662	50S ribosomal protein l22							MFE_06040	hypothetical protein							MBIO_0586	hypothetical protein
							MfeM64YM_0663	30S ribosomal protein s19							MFE_06050	hypothetical protein							MBIO_0587	hypothetical protein
							MfeM64YM_0664	50S ribosomal protein l2							MFE_06060	hypothetical protein							MBIO_0588	hypothetical protein
							MfeM64YM_0665	putative 50S ribosomal protein l23							MFE_06070	hypothetical protein							MBIO_0589	hypothetical protein
							MfeM64YM_0666	putative 50S ribosomal protein l4							MFE_06080	phosphomannomutase							MBIO_0590	hypothetical protein
							MfeM64YM_0667	50S ribosomal protein l3							MFE_06090	ABC transporter permease protein							MBIO_0591	hypothetical protein
							MfeM64YM_0668	30S ribosomal protein s10							MFE_06100	50S ribosomal protein L21							MBIO_0592	hypothetical protein
							MfeM64YM_0669	hypothetical protein							MFE_06110	50S ribosomal protein L27							MBIO_0593	hypothetical protein
							MfeM64YM_0671	hypothetical protein							MFE_06120	hypothetical protein							MBIO_0594	hypothetical protein
							MfeM64YM_0673	protein reca							MFE_06130	alcohol dehydrogenase (ADH)							MBIO_0595	hypothetical protein
							MfeM64YM_0674	hypothetical protein							MFE_06140	DNA processing protein							MBIO_0596	hypothetical protein
							MfeM64YM_0675	hypothetical protein							MFE_06150	COF family HAD hydrolase protein							MBIO_0597	hypothetical protein
							MfeM64YM_0676	hypothetical protein							MFE_06160	ABC-type cobalt transport system							MBIO_0600	hypothetical protein
							MfeM64YM_0678	aminopeptidase							MFE_06170	ABC-type cobalt transport system							MBIO_0601	hypothetical protein
							MfeM64YM_0679	hypothetical protein							MFE_06180	cobalt ABC transporter ATPase component							MBIO_0602	hypothetical protein
							MfeM64YM_0680	cation-transporting p-atpase							MFE_06190	50S ribosomal protein L17							MBIO_0603	hypothetical protein
							MfeM64YM_0682	hypothetical protein							MFE_06200	DNA-directed RNA polymerase alpha chain							MBIO_0604	hypothetical protein
							MfeM64YM_0683	hypothetical protein							MFE_06210	30S ribosomal protein S11							MBIO_0605	hypothetical protein
							MfeM64YM_0684	fmn-dependent NADH-azoreductase							MFE_06220	30S ribosomal protein S13							MBIO_0606	hypothetical protein
							MfeM64YM_0685	transcription termination factor							MFE_06240	translation initiation factor IF-1							MBIO_0607	hypothetical protein
							MfeM64YM_0686	hypothetical protein							MFE_06250	methionyl aminopeptidase							MBIO_0608	hypothetical protein
							MfeM64YM_0687	glutamyl-tRNA synthetase							MFE_06260	adenylate kinase							MBIO_0609	hypothetical protein
							MfeM64YM_0688	hypothetical protein							MFE_06270	preprotein translocase subunit							MBIO_0610	hypothetical protein
							MfeM64YM_0689	hypothetical protein							MFE_06300	thiamine biosynthesis ATP pyrophosphatase							MBIO_0611	hypothetical protein
							MfeM64YM_0690	PTS system, fructose-specific enzyme ii, bc component							MFE_06310	hypothetical protein							MBIO_0612	hypothetical protein
							MfeM64YM_0691	PTS system protein							MFE_06320	50S ribosomal protein L32							MBIO_0613	hypothetical protein
							MfeM64YM_0692	fructose-1-phosphate kinase							MFE_06330	hypothetical protein							MBIO_0614	hypothetical protein
							MfeM64YM_0693	fructose repressor							MFE_06340	oligopeptide ABC transporter							MBIO_0617	hypothetical protein
							MfeM64YM_0695	aspartyl-tRNA synthetase							MFE_06350	oligopeptide ABC transporter permease protein							MBIO_0618	hypothetical protein
							MfeM64YM_0696	histidyl-tRNA synthetase							MFE_06360	phosphocarrier protein HPr							MBIO_0619	hypothetical protein
							MfeM64YM_0697	amino acid permease							MFE_06370	ABC-type multidrug transport system							MBIO_0620	hypothetical protein
							MfeM64YM_0698	hypothetical protein							MFE_06380	hypothetical protein							MBIO_0621	hypothetical protein
							MfeM64YM_0699	putative transcriptional regulator							MFE_06390	30S ribosomal protein S15							MBIO_0622	hypothetical protein
							MfeM64YM_0700	abc transporter, ATP-binding protein							MFE_06400	30S ribosomal protein S12							MBIO_0623	hypothetical protein
							MfeM64YM_0701	abc transporter, ATP-binding protein							MFE_06410	30S ribosomal protein S7							MBIO_0624	hypothetical protein
							MfeM64YM_0702	nudix family hydrolase							MFE_06420	protein-synthesizing GTPase (elongation factor G)							MBIO_0625	hypothetical protein
							MfeM64YM_0703	beta-phosphoglucomutase							MFE_06430	hypothetical protein							MBIO_0626	hypothetical protein
							MfeM64YM_0704	trehalose/maltose hydrolase, phosphorylase							MFE_06440	hypothetical protein							MBIO_0629	hypothetical protein
							MfeM64YM_0705	oligo-1,6-glucosidase							MFE_06450	hypothetical protein							MBIO_0630	hypothetical protein
							MfeM64YM_0706	pullulanase							MFE_06460	hypothetical protein							MBIO_0631	hypothetical protein
							MfeM64YM_0707	hypothetical protein							MFE_06480	S-adenosylmethionine synthetase							MBIO_0633	hypothetical protein
							MfeM64YM_0708	alpha-amylase 3							MFE_06490	50s ribosomal protein L7/L12							MBIO_0634	hypothetical protein
							MfeM64YM_0709	hypothetical protein							MFE_06500	50s ribosomal protein L10							MBIO_0635	hypothetical protein
							MfeM64YM_0710	maltodextrin abc transporter ATP-binding protein							MFE_06510	hemolysin C							MBIO_0636	hypothetical protein
							MfeM64YM_0711	maltodextrin transport system permease protein mald							MFE_06520	replicative DNA helicase							MBIO_0637	hypothetical protein
							MfeM64YM_0712	hypothetical protein							MFE_06530	rplI							MBIO_0638	hypothetical protein
							MfeM64YM_0713	hypothetical protein							MFE_06540	signaling protein							MBIO_0639	hypothetical protein
							MfeM64YM_0714	lipoprotein							MFE_06550	hypothetical protein							MBIO_0640	hypothetical protein
							MfeM64YM_0715	hypothetical protein							MFE_06560	transposase insK for insertion sequence element IS150							MBIO_0641	hypothetical protein
							MfeM64YM_0716	hypothetical protein							MFE_06580	hypothetical protein							MBIO_0642	hypothetical protein
							MfeM64YM_0717	alpha-amylase							MFE_06590	hypothetical protein							MBIO_0643	hypothetical protein
							MfeM64YM_0719	hypothetical protein							MFE_06600	COF family HAD hydrolase protein							MBIO_0644	hypothetical protein
							MfeM64YM_0720	phosphomannomutase							MFE_06610	endonuclease IV							MBIO_0645	hypothetical protein
							MfeM64YM_0721	abc transporter permease protein							MFE_06620	hypothetical protein							MBIO_0646	hypothetical protein
							MfeM64YM_0722	50S ribosomal protein l21							MFE_06630	thioredoxin							MBIO_0647	hypothetical protein
							MfeM64YM_0723	putative 50S ribosomal protein l27							MFE_06640	UvrABC system protein C							MBIO_0648	hypothetical protein
							MfeM64YM_0724	hypothetical protein							MFE_06660	hypothetical protein							MBIO_0649	hypothetical protein
							MfeM64YM_0725	alcohol dehydrogenase							MFE_06670	ATPase							MBIO_0650	hypothetical protein
							MfeM64YM_0726	hypothetical protein							MFE_06680	hypothetical protein							MBIO_0651	hypothetical protein
							MfeM64YM_0728	DNA processing protein smf							MFE_06690	Fic family protein							MBIO_0652	hypothetical protein
							MfeM64YM_0729	hydrolase of the had family							MFE_06700	ATP-dependent DNA helicase							MBIO_0653	hypothetical protein
							MfeM64YM_0730	cobalt abc transporter, permease protein							MFE_06710	Fic family protein							MBIO_0654	hypothetical protein
							MfeM64YM_0731	cobalt import ATP-binding protein cbio 2							MFE_06730	transcription accessory protein TEX							MBIO_0655	hypothetical protein
							MfeM64YM_0732	cobalt import ATP-binding protein cbio 1							MFE_06740	CTP synthase							MBIO_0656	hypothetical protein
							MfeM64YM_0734	50S ribosomal protein l17							MFE_06750	isoleucine--tRNA ligase							MBIO_0657	hypothetical protein
							MfeM64YM_0735	DNA-directed RNA polymerase subunit alpha							MFE_06760	lipoprotein signal peptidase							MBIO_0658	hypothetical protein
							MfeM64YM_0736	30S ribosomal protein s11							MFE_06770	ATP-dependent DNA helicase							MBIO_0660	hypothetical protein
							MfeM64YM_0737	30S ribosomal protein s13							MFE_06780	proline iminopeptidase (PIP)							MBIO_0661	hypothetical protein
							MfeM64YM_0739	translation initiation factor if-1							MFE_06790	hypothetical protein							MBIO_0662	hypothetical protein
							MfeM64YM_0740	methionine aminopeptidase							MFE_06800	hypothetical protein							MBIO_0663	hypothetical protein
							MfeM64YM_0741	adenylate kinase							MFE_06810	hypothetical protein							MBIO_0664	hypothetical protein
							MfeM64YM_0742	preprotein translocase secy subunit							MFE_06820	hypothetical protein							MBIO_0665	hypothetical protein
							MfeM64YM_0744	thiamine biosynthesis protein thii							MFE_06860	transposase for IS1630-like insertion sequence element							MBIO_0666	hypothetical protein
							MfeM64YM_0745	hypothetical protein							MFE_06870	dihydrolipoyl dehydrogenase							MBIO_0667	hypothetical protein
							MfeM64YM_0746	50S ribosomal protein l32							MFE_06880	hypothetical protein							MBIO_0670	hypothetical protein
							MfeM64YM_0747	hypothetical protein							MFE_06890	pyruvate dehydrogenase (acetyl-transferring)							MBIO_0671	hypothetical protein
							MfeM64YM_0748	oligopeptide transport system permease protein							MFE_06900	pyruvate dehydrogenase (acetyl-transferring)							MBIO_0673	hypothetical protein
							MfeM64YM_0749	oligopeptide abc transporter permease protein							MFE_06910	hypothetical protein							MBIO_0674	hypothetical protein
							MfeM64YM_0750	phosphocarrier protein hpr							MFE_06950	cysteine--tRNA ligase							MBIO_0676	hypothetical protein
							MfeM64YM_0751	abc transporter ATP-binding protein							MFE_06960	hypothetical protein							MBIO_0677	hypothetical protein
							MfeM64YM_0752	hypothetical protein							MFE_06970	hypothetical protein							MBIO_0678	hypothetical protein
							MfeM64YM_0753	30S ribosomal protein s15							MFE_06980	acid phosphatase							MBIO_0679	hypothetical protein
							MfeM64YM_0754	30S ribosomal protein s12							MFE_07010	hypothetical protein							MBIO_0680	hypothetical protein
							MfeM64YM_0755	30S ribosomal protein s7							MFE_07020	hypothetical protein							MBIO_0681	hypothetical protein
							MfeM64YM_0756	elongation factor g							MFE_07030	DNA-directed DNA polymerase							MBIO_0683	hypothetical protein
							MfeM64YM_0757	aaa+ superfamily atpase							MFE_07040	DNA-directed DNA polymerase							MBIO_0684	hypothetical protein
							MfeM64YM_0758	hypothetical protein							MFE_07050	hypothetical protein							MBIO_0685	hypothetical protein
							MfeM64YM_0759	aaa+ superfamily atpase							MFE_07060	hypothetical protein							MBIO_0686	hypothetical protein
							MfeM64YM_0760	hypothetical protein							MFE_07070	ribosome recycling factor							MBIO_0687	hypothetical protein
							MfeM64YM_0761	s-adenosylmethionine synthetase							MFE_07080	uridylate kinase (UK)							MBIO_0688	hypothetical protein
							MfeM64YM_0764	50S ribosomal protein l7/l12							MFE_07090	hypothetical protein							MBIO_0689	hypothetical protein
							MfeM64YM_0765	50S ribosomal protein l10							MFE_07100	hypothetical protein							MBIO_0690	hypothetical protein
							MfeM64YM_0767	hemolysin c							MFE_07110	hypothetical protein							MBIO_0691	hypothetical protein
							MfeM64YM_0768	replicative DNA helicase							MFE_07120	HIT-family hydrolase protein							MBIO_0692	hypothetical protein
							MfeM64YM_0769	50S ribosomal protein l9							MFE_07130	DNA-binding protein HU							MBIO_0693	hypothetical protein
							MfeM64YM_0770	dhh subfamily 1 protein							MFE_07140	penicillin-binding protein-related factor A recombinase							MBIO_0694	hypothetical protein
							MfeM64YM_0772	hypothetical protein							MFE_07150	hypothetical protein							MBIO_0695	hypothetical protein
							MfeM64YM_0774	hypothetical protein							MFE_07160	hypothetical protein							MBIO_0696	hypothetical protein
							MfeM64YM_0775	hypothetical protein							MFE_07190	glycerol-3-phosphate dehydrogenase (NAD(P)(+))							MBIO_0697	hypothetical protein
							MfeM64YM_0776	hypothetical protein							MFE_07200	hypothetical protein							MBIO_0698	hypothetical protein
							MfeM64YM_0778	cof family had hydrolase protein							MFE_07210	dimethyladenosine transferase rRNA modification enzyme							MBIO_0699	hypothetical protein
							MfeM64YM_0779	endonuclease 4							MFE_07220	Mg-dependent DNAse							MBIO_0700	hypothetical protein
							MfeM64YM_0781	hypothetical protein							MFE_07230	thiophene and furan oxidation protein							MBIO_0701	hypothetical protein
							MfeM64YM_0782	thioredoxin							MFE_07240	hypothetical protein							MBIO_0702	hypothetical protein
							MfeM64YM_0783	uvrabc system protein c							MFE_07250	protein-N(pi)-phosphohistidine--sugar phosphotransferase							MBIO_0703	hypothetical protein
							MfeM64YM_0786	hypothetical protein							MFE_07260	hypothetical protein							MBIO_0704	hypothetical protein
							MfeM64YM_0787	aaa+ superfamily atpase							MFE_07270	hypothetical protein							MBIO_0705	hypothetical protein
							MfeM64YM_0788	hypothetical protein							MFE_07280	glyceraldehyde-3-phosphate dehydrogenase (phosphorylating)							MBIO_0706	hypothetical protein
							MfeM64YM_0789	filamentation induced by camp protein fic							MFE_07290	hypothetical protein							MBIO_0707	hypothetical protein
							MfeM64YM_0790	transcriptional regulator							MFE_07300	methionine--tRNA ligase methionyl-tRNA synthetase							MBIO_0708	hypothetical protein
							MfeM64YM_0791	hypothetical protein							MFE_07310	O-methyltransferase							MBIO_0709	hypothetical protein
							MfeM64YM_0800	hypothetical protein							MFE_07320	exoribonuclease II							MBIO_0710	hypothetical protein
							MfeM64YM_0805	trse-like protein							MFE_07330	hypothetical protein							MBIO_0711	hypothetical protein
							MfeM64YM_0810	hypothetical protein							MFE_07340	hypothetical protein							MBIO_0712	hypothetical protein
							MfeM64YM_0812	fic family protein							MFE_07350	guanylate kinase							MBIO_0713	hypothetical protein
							MfeM64YM_0815	putative RNA binding protein							MFE_07360	phosphoprotein phosphatase							MBIO_0714	hypothetical protein
							MfeM64YM_0816	ctp synthase							MFE_07370	serine/threonine protein kinase							MBIO_0715	hypothetical protein
							MfeM64YM_0817	isoleucyl-tRNA synthetase							MFE_07380	GTPase							MBIO_0716	hypothetical protein
							MfeM64YM_0818	lipoprotein signal peptidase							MFE_07390	ribulose-phosphate 3-epimerase							MBIO_0717	hypothetical protein
							MfeM64YM_0819	putative transcriptional regulator							MFE_07400	50S ribosomal protein L28							MBIO_0718	hypothetical protein
							MfeM64YM_0820	proline iminopeptidase							MFE_07410	hypothetical protein							MBIO_0719	hypothetical protein
							MfeM64YM_0822	hypothetical protein							MFE_07420	thioredoxin-disulfide reductase							MBIO_0720	hypothetical protein
							MfeM64YM_0823	hypothetical protein							MFE_07430	prolipoprotein diacylglyceryl transferase							MBIO_0721	hypothetical protein
							MfeM64YM_0824	hypothetical protein							MFE_07440	HPr kinase/phosphorylase							MBIO_0722	hypothetical protein
							MfeM64YM_0825	hypothetical protein							MFE_07450	transposase for IS1630-like insertion sequence element							MBIO_0723	hypothetical protein
							MfeM64YM_0827	dihydrolipoamide dehydrogenase							MFE_07470	ABC-type phosphate transport system							MBIO_0724	hypothetical protein
							MfeM64YM_0828	dihydrolipoamide acetyltransferase							MFE_07480	phosphate ABC transporter							MBIO_0725	hypothetical protein
							MfeM64YM_0829	pyruvate dehydrogenase e1-beta subunit							MFE_07490	phosphate import ATP-binding protein							MBIO_0726	hypothetical protein
							MfeM64YM_0830	pyruvate dehydrogenase e1-alpha subunit							MFE_07500	phosphate transport system regulatory protein							MBIO_0727	hypothetical protein
							MfeM64YM_0832	filamentation induced by camp protein fic							MFE_07510	cytosol aminopeptidase							MBIO_0728	hypothetical protein
							MfeM64YM_0833	transposase, mutator type							MFE_07520	thymidine kinase							MBIO_0729	hypothetical protein
							MfeM64YM_0834	hypothetical protein							MFE_07550	spermidine/putrescine/ABC transporter substrate binding protein							MBIO_0730	hypothetical protein
							MfeM64YM_0835	transposase, mutator family							MFE_07560	spermidine/putrescine ABC transporter permease protein							MBIO_0731	hypothetical protein
							MfeM64YM_0836	transposase							MFE_07570	spermidine/putrescine ABC transporter permease protein							MBIO_0732	hypothetical protein
							MfeM64YM_0838	hypothetical protein							MFE_07580	spermidine/putrescine transport ATP-binding protein							MBIO_0733	hypothetical protein
							MfeM64YM_0843	trse-like protein							MFE_07590	hypothetical protein							MBIO_0734	hypothetical protein
							MfeM64YM_0848	hypothetical protein							MFE_07600	NADH dehydrogenase							MBIO_0735	hypothetical protein
							MfeM64YM_0857	hypothetical protein							MFE_07610	hypothetical protein							MBIO_0736	hypothetical protein
							MfeM64YM_0858	abc transporter ATP-binding protein							MFE_07620	arginine--tRNA ligase							MBIO_0737	hypothetical protein
							MfeM64YM_0860	hypothetical protein							MFE_07630	cysteine--tRNA ligase							MBIO_0738	hypothetical protein
							MfeM64YM_0861	transposase							MFE_07640	tRNA/rRNA methyltransferase							MBIO_0739	hypothetical protein
							MfeM64YM_0862	transposase, mutator type							MFE_07650	hypothetical protein							MBIO_0740	hypothetical protein
							MfeM64YM_0863	transposase, mutator type							MFE_07670	hypothetical protein							MBIO_0742	hypothetical protein
							MfeM64YM_0864	rnase g and e associated domain containing protein							MFE_07680	transcription antitermination factor							MBIO_0743	hypothetical protein
							MfeM64YM_0865	hypothetical protein							MFE_07690	methyltransferase							MBIO_0744	hypothetical protein
							MfeM64YM_0866	hypothetical protein							MFE_07700	ribose-phosphate diphosphokinase							MBIO_0745	hypothetical protein
							MfeM64YM_0867	lipoprotein, putative acid phosphatase							MFE_07710	peptide chain release factor 1							MBIO_0746	hypothetical protein
							MfeM64YM_0869	transposase							MFE_07720	protoporphyrinogen oxidase							MBIO_0747	hypothetical protein
							MfeM64YM_0871	hypothetical protein							MFE_07730	acyl carrier protein							MBIO_0748	hypothetical protein
							MfeM64YM_0872	DNA polymerase i							MFE_07750	hypothetical protein							MBIO_0749	hypothetical protein
							MfeM64YM_0873	DNA polymerase iii alpha subunit							MFE_07760	purine-nucleoside phosphorylase							MBIO_0750	hypothetical protein
							MfeM64YM_0874	hypothetical protein							MFE_07770	transposase for IS1630-like insertion sequence element							MBIO_0751	hypothetical protein
							MfeM64YM_0875	hypothetical protein							MFE_07780	ABC transporter							MBIO_0752	hypothetical protein
							MfeM64YM_0876	ribosome-recycling factor							MFE_07790	multidrug ABC transporter							MBIO_0753	hypothetical protein
							MfeM64YM_0877	uridylate kinase							MFE_07800	DNA-directed DNA polymerase							MBIO_0754	hypothetical protein
							MfeM64YM_0878	hypothetical protein							MFE_07810	hypothetical protein							MBIO_0755	hypothetical protein
							MfeM64YM_0879	hypothetical protein							MFE_07820	recombinational DNA repair protein							MBIO_0756	hypothetical protein
							MfeM64YM_0880	putative p60-like lipoprotein							MFE_07830	dTMP kinase							MBIO_0757	hypothetical protein
							MfeM64YM_0881	hit-like protein							MFE_07840	DNA-directed DNA polymerase							MBIO_0758	hypothetical protein
							MfeM64YM_0882	bacterial nucleoid DNA-binding protein							MFE_07850	SAM-dependent methyltransferase							MBIO_0759	hypothetical protein
							MfeM64YM_0883	holliday junction resolvase recu							MFE_07860	hydrolase							MBIO_0760	hypothetical protein
							MfeM64YM_0885	competance locus protein comea							MFE_07870	macrophage activating lipoprotein-404 precursor							MBIO_0761	hypothetical protein
							MfeM64YM_0886	hypothetical protein							MFE_07880	transposase for IS1630-like insertion sequence element							MBIO_0762	hypothetical protein
							MfeM64YM_0887	glycerol-3-phosphate dehydrogenase							MFE_07890	unspecified sugar ABC transport ATP-binding protein							MBIO_0763	hypothetical protein
							MfeM64YM_0888	hypothetical protein							MFE_07900	ABC transporter permease protein							MBIO_0764	hypothetical protein
							MfeM64YM_0889	dimethyladenosine transferase							MFE_07910	sugar ABC transporter							MBIO_0765	hypothetical protein
							MfeM64YM_0890	mg-dependent dnase							MFE_07920	phase variable surface lipoprotein P78 precursor							MBIO_0766	hypothetical protein
							MfeM64YM_0891	tRNA modification gtpase mnme							MFE_07930	thioredoxin							MBIO_0767	hypothetical protein
							MfeM64YM_0892	hypothetical protein							MFE_07940	hypothetical protein							MBIO_0768	hypothetical protein
							MfeM64YM_0893	PTS system, n-acetylglucosamine-specific enzyme ii, abc component							MFE_07950	transcriptional regulator							MBIO_0769	hypothetical protein
							MfeM64YM_0894	hypothetical protein							MFE_07970	DNA topoisomerase (ATP-hydrolyzing)							MBIO_0770	hypothetical protein
							MfeM64YM_0895	hypothetical protein							MFE_07980	hypothetical protein							MBIO_0771	hypothetical protein
							MfeM64YM_0896	glyceraldehyde-3-phosphate dehydrogenase							MFE_07990	esterase/lipase							MBIO_0772	hypothetical protein
							MfeM64YM_0897	hypothetical protein							MFE_08000	hypothetical protein							MBIO_0773	hypothetical protein
							MfeM64YM_0898	methionyl-tRNA synthetase							MFE_08010	seryl-tRNA synthetase							MBIO_0774	hypothetical protein
							MfeM64YM_0899	DNA methylase							MFE_08020	50S ribosomal protein L34							MBIO_0775	hypothetical protein
							MfeM64YM_0900	vacb-like ribonuclease ii							MFE_08030	hypothetical protein							MBIO_0776	hypothetical protein
							MfeM64YM_0901	hypothetical protein							MFE_08040	inner membrane protein translocase component							MBIO_0777	hypothetical protein
							MfeM64YM_0902	hypothetical protein							MFE_08050	hypothetical protein							MBIO_0778	hypothetical protein
							MfeM64YM_0903	guanylate kinase							MFE_08060	formaldehyde transketolase							MBIO_0779	hypothetical protein
							MfeM64YM_0904	phosphoprotein serine/threonine phosphatase							MFE_08070	hypothetical protein							MBIO_0780	hypothetical protein
							MfeM64YM_0905	serine/threonine-protein kinase							MFE_08090	hypothetical protein							MBIO_0781	hypothetical protein
							MfeM64YM_0906	putative ribosome biogenesis gtpase rsga							MFE_08100	hypothetical protein							MBIO_0783	hypothetical protein
							MfeM64YM_0907	ribulose-phosphate 3-epimerase							MFE_08110	hypothetical protein							MBIO_0784	hypothetical protein
							MfeM64YM_0909	50S ribosomal protein l28							MFE_08120	ribonuclease H							MBIO_0785	hypothetical protein
							MfeM64YM_0910	hypothetical protein							MFE_08130	hypothetical protein							MBIO_0786	hypothetical protein
							MfeM64YM_0911	thioredoxin reductase							MFE_08140	pseudouridylate synthase							MBIO_0787	hypothetical protein
							MfeM64YM_0912	prolipoprotein diacylglyceryl transferase							MFE_08150	chromate transport protein							MBIO_0788	hypothetical protein
							MfeM64YM_0913	hpr kinase/phosphorylase							MFE_08160	chromate transport protein							MBIO_0789	hypothetical protein
							MfeM64YM_0915	phosphate binding protein psts							MFE_08180	hypothetical protein							MBIO_0790	hypothetical protein
							MfeM64YM_0917	phosphate abc transporter permease protein psta							MFE_08190	hypothetical protein							MBIO_0791	hypothetical protein
							MfeM64YM_0918	phosphate import ATP-binding protein pstb							MFE_08200	hypothetical protein							MBIO_0792	hypothetical protein
							MfeM64YM_0919	phosphate transport system regulatory protein							MFE_08210	Glucokinase							MBIO_0793	hypothetical protein
							MfeM64YM_0920	leucyl aminopeptidase							MFE_08220	hypothetical protein							MBIO_0794	hypothetical protein
							MfeM64YM_0921	thymidine kinase							MFE_08230	conserved hypothetical protein / lipoprotein							MBIO_0795	hypothetical protein
							MfeM64YM_0923	putative aaa+ superfamily atpase							MFE_08250	potassium channel protein							MBIO_0796	hypothetical protein
							MfeM64YM_0924	exis							MFE_08270	hypothetical protein							MBIO_0797	hypothetical protein
							MfeM64YM_0925	hypothetical protein							MFE_08280	CDP-diacylglycerol--glycerol-3-phosphate 3-phosphatidyltransferase							MBIO_0798	hypothetical protein
							MfeM64YM_0926	int							MFE_08290	hypothetical protein							MBIO_0799	hypothetical protein
							MfeM64YM_0941	repb							MFE_08300	NAD-dependent deacetylase							MBIO_0800	hypothetical protein
							MfeM64YM_0943	aaa+ superfamily atpase							MFE_08310	tRNA (guanine-N(7)-)-methyltransferase							MBIO_0801	hypothetical protein
							MfeM64YM_0944	spermidine/putrescine/abc transporter substrate binding protein							MFE_08320	transcriptional regulator							MBIO_0802	hypothetical protein
							MfeM64YM_0945	spermidine/putrescine abc transporter permeaseprotein potc							MFE_08330	type I site-specific deoxyribonuclease (type I restriction-modification enzyme, R subunit)							MBIO_0804	hypothetical protein
							MfeM64YM_0946	spermidine/putrescine abc transporter permeaseprotein potb							MFE_08340	site-specific DNA-methyltransferase (adenine-specific)							MBIO_0805	hypothetical protein
							MfeM64YM_0947	spermidine/putrescine abc transporterATP-binding protein pota							MFE_08350	hypothetical protein							MBIO_0806	hypothetical protein
							MfeM64YM_0951	30S ribosomal protein s20							MFE_08360	type I site-specific deoxyribonuclease							MBIO_0807	hypothetical protein
							MfeM64YM_0952	NADH oxidase							MFE_08370	hypothetical protein							MBIO_0808	hypothetical protein
							MfeM64YM_0953	hypothetical protein							MFE_08380	site-specific recombinase							MBIO_0809	hypothetical protein
							MfeM64YM_0954	arginyl-tRNA synthetase							MFE_08390	hypothetical protein							MBIO_0810	hypothetical protein
							MfeM64YM_0955	cysteinyl-tRNA synthetase							MFE_08400	hypothetical protein							MBIO_0811	hypothetical protein
							MfeM64YM_0956	tRNA/rRNA methyltransferase							MFE_08410	hypothetical protein							MBIO_0812	hypothetical protein
							MfeM64YM_0957	hypothetical protein							MFE_08420	hypothetical protein							MBIO_0813	hypothetical protein
							MfeM64YM_0958	hypothetical protein							MFE_08430	hypothetical protein							MBIO_0814	hypothetical protein
							MfeM64YM_0959	transcription antitermination protein nusg							MFE_08440	ExiS							MBIO_0815	hypothetical protein
							MfeM64YM_0961	methyltransferase gidb (glucose inhibiteddivision protein b)							MFE_08460	hypothetical protein							MBIO_0816	hypothetical protein
							MfeM64YM_0962	ribose-phosphate pyrophosphokinase							MFE_08470	proline--tRNA ligase							MBIO_0817	hypothetical protein
							MfeM64YM_0963	peptide chain release factor 1							MFE_08480	50S ribosomal protein L33 type 2							MBIO_0818	hypothetical protein
							MfeM64YM_0964	protoporphyrinogen oxidase							MFE_08490	hypothetical protein							MBIO_0819	hypothetical protein
							MfeM64YM_0965	acyl carrier protein							MFE_08500	hypothetical protein							MBIO_0820	hypothetical protein
							MfeM64YM_0966	hypothetical protein							MFE_08510	inorganic diphosphatase							MBIO_0821	hypothetical protein
							MfeM64YM_0968	purine-nucleoside phosphorylase							MFE_08520	hypothetical protein							MBIO_0822	hypothetical protein
							MfeM64YM_0969	abc-2 type transporter							MFE_08530	COF family HAD hydrolase protein							MBIO_0823	hypothetical protein
							MfeM64YM_0970	abc transporter related protein							MFE_08540	hypothetical protein							MBIO_0824	hypothetical protein
							MfeM64YM_0971	DNA polymerase iii subunits gamma and tau							MFE_08550	ABC transporter ATP-binding protein							MBIO_0826	hypothetical protein
							MfeM64YM_0972	hypothetical protein							MFE_08560	hypothetical protein							MBIO_0827	hypothetical protein
							MfeM64YM_0973	recombination protein recr							MFE_08570	hydrolase							MBIO_0828	hypothetical protein
							MfeM64YM_0974	thymidylate kinase							MFE_08590	hypothetical protein							MBIO_0829	hypothetical protein
							MfeM64YM_0975	DNA polymerase iii subunit delta							MFE_08600	50S ribosomal protein L11							MBIO_0830	hypothetical protein
							MfeM64YM_0976	putative sam-dependent methyltransferase							MFE_08610	50S ribosomal protein L1							MBIO_0833	hypothetical protein
							MfeM64YM_0977	hypothetical protein							MFE_08620	aminotransferase							MBIO_0834	hypothetical protein
							MfeM64YM_0978	hypothetical protein							MFE_08630	phosphatidate cytidylyltransferase							MBIO_0835	hypothetical protein
							MfeM64YM_0979	transposase							MFE_08640	ABC transporter							MBIO_0837	hypothetical protein
							MfeM64YM_0981	putative sugar abc transporter ATP-binding protein							MFE_08650	ABC transporter permease protein							MBIO_0838	hypothetical protein
							MfeM64YM_0982	sugar abc transporter permease protein							MFE_08660	cell division protein							MBIO_0839	hypothetical protein
							MfeM64YM_0983	sugar abc transporter permease protein							MFE_08670	cell cycle protein							MBIO_0840	hypothetical protein
							MfeM64YM_0984	hypothetical protein							MFE_08680	aminoacyl-tRNA hydrolase							MBIO_0841	hypothetical protein
							MfeM64YM_0985	thioredoxin							MFE_08690	hypothetical protein							MBIO_0842	hypothetical protein
							MfeM64YM_0986	ssra-binding protein							MFE_08700	hypothetical protein							MBIO_0843	hypothetical protein
							MfeM64YM_0987	hypothetical protein							MFE_08710	exodeoxyribonuclease V							MBIO_0844	hypothetical protein
							MfeM64YM_0989	DNA gyrase subunit b															MBIO_0845	hypothetical protein
							MfeM64YM_0990	hypothetical protein															MBIO_0846	hypothetical protein
							MfeM64YM_0991	esterase/lipase															MBIO_0847	hypothetical protein
							MfeM64YM_0992	hypothetical protein															MBIO_0848	hypothetical protein
							MfeM64YM_0993	seryl-tRNA synthetase															MBIO_0849	hypothetical protein
							MfeM64YM_0994	50S ribosomal protein l34															MBIO_0850	hypothetical protein
							MfeM64YM_0995	ribonuclease p protein component															MBIO_0851	hypothetical protein
							MfeM64YM_0996	hypothetical protein															MBIO_0852	hypothetical protein
							MfeM64YM_0997	nucleoside 2-deoxyribosyltransferase															MBIO_0853	hypothetical protein
							MfeM64YM_0998	transketolase															MBIO_0854	hypothetical protein
							MfeM64YM_0999	tm2 domain containing protein															MBIO_0855	hypothetical protein
							MfeM64YM_1000	antifreeze protein type i															MBIO_0856	hypothetical protein
							MfeM64YM_1002	hypothetical protein															MBIO_0857	hypothetical protein
							MfeM64YM_1003	hypothetical protein															MBIO_0858	hypothetical protein
							MfeM64YM_1004	hypothetical protein															MBIO_0859	hypothetical protein
							MfeM64YM_1005	ribonuclease															MBIO_0860	hypothetical protein
							MfeM64YM_1006	hypothetical protein															MBIO_0861	hypothetical protein
							MfeM64YM_1007	pseudouridine synthase															MBIO_0862	hypothetical protein
							MfeM64YM_1008	chromate transport protein															MBIO_0863	hypothetical protein
							MfeM64YM_1009	putative chromate transport protein															MBIO_0864	hypothetical protein
							MfeM64YM_1010	aldehyde dehydrogenase															MBIO_0865	hypothetical protein
							MfeM64YM_1011	hypothetical protein															MBIO_0866	hypothetical protein
							MfeM64YM_1012	glucokinase															MBIO_0867	hypothetical protein
							MfeM64YM_1013	hypothetical protein															MBIO_0868	hypothetical protein
							MfeM64YM_1014	hypothetical protein															MBIO_0869	hypothetical protein
							MfeM64YM_1015	putative potassium channel protein															MBIO_0870	hypothetical protein
							MfeM64YM_1016	hypothetical protein															MBIO_0871	hypothetical protein
							MfeM64YM_1017	cdp-diacylglycerol-glycerol-3-phosphate3- phosphat idyltransferase															MBIO_0872	hypothetical protein
							MfeM64YM_1018	hypothetical protein															MBIO_0874	hypothetical protein
							MfeM64YM_1019	hypothetical protein															MBIO_0875	hypothetical protein
							MfeM64YM_1020	tRNA (guanine-n(7)-)-methyltransferase															MBIO_0876	hypothetical protein
							MfeM64YM_1021	tRNA (guanine-n(7)-)-methyltransferase															MBIO_0877	hypothetical protein
							MfeM64YM_1022	transcriptional regulator, xre family															MBIO_0878	hypothetical protein
							MfeM64YM_1023	putative type i restriction enzyme															MBIO_0879	hypothetical protein
							MfeM64YM_1024	n-6 DNA methylase															MBIO_0880	hypothetical protein
							MfeM64YM_1025	restriction modification system DNA specificity domain															MBIO_0881	hypothetical protein
							MfeM64YM_1026	type i restriction enzyme specificity protein															MBIO_0882	hypothetical protein
							MfeM64YM_1027	DNA-invertase binr (transposon tn552)															MBIO_0883	hypothetical protein
							MfeM64YM_1028	ATP-dependent clp protease, atpase subunit															MBIO_0884	hypothetical protein
							MfeM64YM_1029	DNA polymerase iii alpha subunit															MBIO_0886	hypothetical protein
							MfeM64YM_1031	hypothetical protein															MBIO_0887	hypothetical protein
							MfeM64YM_1032	hypothetical protein															MBIO_0888	hypothetical protein
							MfeM64YM_1033	hypothetical protein															MBIO_0889	hypothetical protein
							MfeM64YM_1034	exis															MBIO_0890	hypothetical protein
							MfeM64YM_1035	transposase															MBIO_0891	hypothetical protein
							MfeM64YM_1036	transposase															MBIO_0892	hypothetical protein
							MfeM64YM_1037	hypothetical protein															MBIO_0893	hypothetical protein
							MfeM64YM_1038	hypothetical protein
							MfeM64YM_1039	prolyl-tRNA synthetase
							MfeM64YM_1040	50S ribosomal protein l33
							MfeM64YM_1041	hypothetical protein
							MfeM64YM_1042	hypothetical protein
							MfeM64YM_1043	hypothetical protein
							MfeM64YM_1044	inorganic pyrophosphatase
							MfeM64YM_1045	hypothetical protein
							MfeM64YM_1046	cof family had hydrolase protein
							MfeM64YM_1047	hypothetical protein
							MfeM64YM_1048	abc transporter ATP-binding protein
							MfeM64YM_1049	hypothetical protein
							MfeM64YM_1050	hypothetical protein
							MfeM64YM_1051	hypothetical protein
							MfeM64YM_1052	hypothetical protein
							MfeM64YM_1053	50S ribosomal protein l11
							MfeM64YM_1054	50S ribosomal protein l1
							MfeM64YM_1055	aminotransferase class v
							MfeM64YM_1056	nucleotidyl transferase
							MfeM64YM_1057	phosphatidate cytidylyltransferase
							MfeM64YM_1058	abc transporter ATP-binding protein
							MfeM64YM_1059	abc transporter permease protein
							MfeM64YM_1060	cell division protein ftsh
							MfeM64YM_1061	tRNA(ile)-lysidine synthase
							MfeM64YM_1062	peptidyl-tRNA hydrolase
							MfeM64YM_1063	hypothetical protein
							MfeM64YM_1064	hypothetical protein
							MfeM64YM_1066	exodeoxyribonuclease v, alpha subunit
