# Supplementary material for: Complexity of the Mycoplasma fermentans M64 Genome and Metabolic Essentiality and Diversity among Mycoplasmas
Source: PLoS One. 2012 Apr 3;7(4):e32940. doi: 10.1371/journal.pone.0032940 (PMC3317919; doi:10.1371/journal.pone.0032940)
Supplement: Table S2 — Genes of M. fermentans M64 outside of the Mycoplasma clade. (XLSX) [file pone.0032940.s010.xlsx]

## Sheet: S2
Locus tag	Gene name	Product	Protein length	COG functional classification	KEGG orthology number	Closest in-Mollicute species if available	E-value of the best in-Mollicute hit	Identity of the best in-Mollicute hit	Closest out-Mollicute species	E-value of the best out-Mollicute hit	Identity of the best out-Mollicute hit	Taxonomy of the closest out-Mollicute species	Gram staining
MfeM64YM_0019	MfeM64YM_0019	Cytosine-specific methyltransferase	480		K00558				Ruminococcus flavefaciens FD-1	2e-48	28	Firmicutes; Clostridia; Clostridiales; Ruminococcaceae; Ruminococcus	Positive
MfeM64YM_0049	MfeM64YM_0049	Conserved Hypothetical Protein	340	Function unknown					Catonella morbi ATCC 51271	3e-11	22	Firmicutes; Clostridia; Clostridiales; Lachnospiraceae; Catonella	Positive
MfeM64YM_0060	MfeM64YM_0060	Putative AAA+ superfamily ATPase	474	General function prediction only					Treponema vincentii ATCC 35580	3e-169	52	Spirochaetes; Spirochaetia; Spirochaetales; Spirochaetaceae; Treponema	Negative
MfeM64YM_0109	MfeM64YM_0109	Conserved Hypothetical Protein	196						Prochlorococcus marinus str. MIT 9211	5e-21	29	Cyanobacteria; Prochlorales; Prochlorococcaceae; Prochlorococcus	Negative
MfeM64YM_0178	MfeM64YM_0178	Putative membrane protein	361						Clostridium perfringens E str. JGS1987	5e-38	37	Firmicutes; Clostridia; Clostridiales; Clostridiaceae; Clostridium	Positive
MfeM64YM_0239	MfeM64YM_0239	Conserved Hypothetical Protein	196						Prochlorococcus marinus str. MIT 9211	5e-21	29	Cyanobacteria; Prochlorales; Prochlorococcaceae; Prochlorococcus	Negative
MfeM64YM_0338	MfeM64YM_0338	GCN5-related N-acetyltransferase	174	General function prediction only					Butyrivibrio proteoclasticus B316	6e-25	34	Firmicutes; Clostridia; Clostridiales; Lachnospiraceae; Butyrivibrio	Positive
MfeM64YM_0473	MfeM64YM_0473	Conserved Hypothetical Protein	196						Prochlorococcus marinus str. MIT 9211	5e-21	29	Cyanobacteria; Prochlorales; Prochlorococcaceae; Prochlorococcus	Negative
MfeM64YM_0569	MfeM64YM_0569	Conserved Hypothetical Protein	211			Acholeplasma laidlawii (strain PG-8A)	8e-09	37	Bacteroides coprophilus DSM 18228	1e-60	50	Bacteroidetes/Chlorobi group; Bacteroidetes; Bacteroidia; Bacteroidales; Bacteroidaceae; Bacteroides	Negative
MfeM64YM_0571	hsdS	Type I restriction-modification system, S subunit	170						Bacteroides sp. 1_1_6	2e-33	39	Bacteroidetes/Chlorobi group; Bacteroidetes; Bacteroidia; Bacteroidales; Bacteroidaceae; Bacteroides	Negative
MfeM64YM_0832	fic	Filamentation induced by cAMP protein Fic	349	Function unknown		Candidatus Phytoplasma australiense	2e-50	36	Roseburia hominis A2-183	8e-74	37	Firmicutes; Clostridia; Clostridiales; Lachnospiraceae; Roseburia	Positive
MfeM64YM_0923	MfeM64YM_0923	Putative AAA+ superfamily ATPase	209	General function prediction only					Prevotella disiens FB035-09AN	7e-58	46	Bacteroidetes/Chlorobi group; Bacteroidetes; Bacteroidia; Bacteroidales; Prevotellaceae; Prevotella	Negative
MfeM64YM_0943	MfeM64YM_0943	AAA+ superfamily ATPase	146	General function prediction only					Prevotella disiens FB035-09AN	1e-45	56	Bacteroidetes/Chlorobi group; Bacteroidetes; Bacteroidia; Bacteroidales; Prevotellaceae; Prevotella	Negative
MfeM64YM_1022	MfeM64YM_1022	Transcriptional regulator, XRE family	64	Transcription					Thermosinus carboxydivorans Nor1	2e-16	51	Firmicutes; Negativicutes; Selenomonadales; Veillonellaceae; Thermosinus	Positive
MfeM64YM_1027	MfeM64YM_1027	DNA-Invertase BinR	190	DNA replication, recombination, and repair					Clostridium perfringens CPE str. F4969	3e-75	63	Firmicutes; Clostridia; Clostridiales; Clostridiaceae; Clostridium	Positive
